# Supplementary material for: Identification of SNP and SSR Markers in Finger Millet Using Next Generation Sequencing Technologies
Source: PLoS One. 2016 Jul 25;11(7):e0159437. doi: 10.1371/journal.pone.0159437 (PMC4959724; doi:10.1371/journal.pone.0159437)
Supplement: S1 Table — (XLS) [file pone.0159437.s002.xls]

## Sheet: contigs.fa.ssr.sat2
SeqID	Total_Motifs	SeqSize	Frequency(Motifs/Mb)
>NODE_944886_length_34_cov_1.000000	4	64	62500
>NODE_1049684_length_40_cov_3.600000	4	70	57142.9
>NODE_1982629_length_54_cov_3.759259	4	84	47619
>NODE_1631450_length_83_cov_1.433735	4	113	35398.2
>NODE_463774_length_160_cov_2.012500	4	190	21052.6
>NODE_852507_length_33_cov_2.000000	4	63	63492.1
>NODE_950535_length_38_cov_1.000000	4	68	58823.5
>NODE_1464729_length_45_cov_1.000000	4	75	53333.3
>NODE_26525_length_121_cov_1.099174	4	151	26490.1
>NODE_96872_length_40_cov_2.000000	3	70	42857.1
>NODE_382084_length_41_cov_1.097561	3	71	42253.5
>NODE_623203_length_92_cov_1.000000	3	122	24590.2
>NODE_908077_length_36_cov_1.000000	3	66	45454.5
>NODE_468789_length_238_cov_1.436975	3	268	11194
>NODE_237145_length_74_cov_2.229730	3	104	28846.2
>NODE_1453627_length_35_cov_1.000000	3	65	46153.8
>NODE_1915603_length_98_cov_1.020408	3	128	23437.5
>NODE_1523401_length_43_cov_1.000000	3	73	41095.9
>NODE_919815_length_40_cov_1.000000	3	70	42857.1
>NODE_97980_length_320_cov_2.018750	3	350	8571.43
>NODE_1414415_length_35_cov_1.000000	3	65	46153.8
>NODE_773623_length_31_cov_1.000000	3	61	49180.3
>NODE_847664_length_41_cov_2.000000	3	71	42253.5
>NODE_840808_length_33_cov_1.242424	3	63	47619
>NODE_1534833_length_58_cov_1.000000	3	88	34090.9
>NODE_1072723_length_31_cov_1.000000	3	61	49180.3
>NODE_695234_length_32_cov_1.031250	3	62	48387.1
>NODE_1736382_length_55_cov_1.381818	3	85	35294.1
>NODE_1413530_length_34_cov_1.147059	3	64	46875
>NODE_362448_length_120_cov_2.000000	3	150	20000
>NODE_997997_length_48_cov_1.000000	3	78	38461.5
>NODE_821828_length_34_cov_1.000000	3	64	46875
>NODE_89271_length_166_cov_2.102410	3	196	15306.1
>NODE_1054272_length_36_cov_1.000000	3	66	45454.5
>NODE_802164_length_48_cov_1.000000	3	78	38461.5
>NODE_468676_length_208_cov_1.048077	3	238	12605
>NODE_342250_length_157_cov_1.611465	3	187	16042.8
>NODE_1933205_length_62_cov_1.000000	3	92	32608.7
>NODE_315691_length_199_cov_1.216080	3	229	13100.4
>NODE_1365482_length_44_cov_1.000000	3	74	40540.5
>NODE_244366_length_89_cov_1.584270	3	119	25210.1
>NODE_269533_length_88_cov_1.215909	3	118	25423.7
>NODE_1361748_length_48_cov_1.000000	3	78	38461.5
>NODE_1786903_length_31_cov_1.000000	3	61	49180.3
>NODE_1294000_length_31_cov_1.000000	3	61	49180.3
>NODE_1176627_length_121_cov_1.586777	3	151	19867.5
>NODE_351412_length_78_cov_1.705128	3	108	27777.8
>NODE_196556_length_176_cov_2.573864	3	206	14563.1
>NODE_1270496_length_43_cov_1.302326	3	73	41095.9
>NODE_676395_length_36_cov_1.611111	3	66	45454.5
>NODE_1292424_length_49_cov_1.000000	3	79	37974.7
>NODE_1882294_length_35_cov_2.000000	3	65	46153.8
>NODE_1732202_length_139_cov_2.417266	3	169	17751.5
>NODE_1025600_length_69_cov_1.000000	3	99	30303
>NODE_1904153_length_114_cov_1.000000	3	144	20833.3
>NODE_1702182_length_47_cov_1.000000	3	77	38961
>NODE_1874407_length_33_cov_1.000000	3	63	47619
>NODE_1428935_length_106_cov_1.000000	3	136	22058.8
>NODE_1948771_length_63_cov_1.000000	3	93	32258.1
>NODE_1516689_length_32_cov_1.031250	3	62	48387.1
>NODE_455029_length_51_cov_1.000000	3	81	37037
>NODE_1951501_length_35_cov_1.000000	3	65	46153.8
>NODE_1701239_length_35_cov_2.000000	3	65	46153.8
>NODE_914998_length_102_cov_1.009804	3	132	22727.3
>NODE_907104_length_39_cov_1.230769	3	69	43478.3
>NODE_866581_length_31_cov_1.000000	3	61	49180.3
>NODE_359244_length_147_cov_1.625850	3	177	16949.2
>NODE_1277941_length_105_cov_1.000000	3	135	22222.2
>NODE_1808218_length_37_cov_2.000000	3	67	44776.1
>NODE_329312_length_49_cov_1.000000	3	79	37974.7
>NODE_937629_length_71_cov_1.014084	3	101	29703
>NODE_1936519_length_34_cov_1.000000	3	64	46875
>NODE_1934360_length_47_cov_1.361702	3	77	38961
>NODE_152455_length_148_cov_2.304054	3	178	16853.9
>NODE_1829097_length_55_cov_1.000000	3	85	35294.1
>NODE_343680_length_120_cov_1.341667	3	150	20000
>NODE_336339_length_51_cov_1.137255	3	81	37037
>NODE_1202135_length_41_cov_1.000000	3	71	42253.5
>NODE_868833_length_75_cov_1.546667	3	105	28571.4
>NODE_638425_length_97_cov_1.061856	3	127	23622
>NODE_1930558_length_62_cov_1.000000	3	92	32608.7
>NODE_371698_length_40_cov_3.725000	3	70	42857.1
>NODE_1651714_length_106_cov_1.990566	3	136	22058.8
>NODE_769772_length_103_cov_1.009709	3	133	22556.4
>NODE_244898_length_51_cov_1.000000	3	81	37037
>NODE_1860057_length_64_cov_1.000000	3	94	31914.9
>NODE_135746_length_230_cov_1.352174	3	260	11538.5
>NODE_209979_length_31_cov_1.419355	3	61	49180.3
>NODE_1740111_length_60_cov_1.000000	3	90	33333.3
>NODE_1529392_length_48_cov_1.000000	3	78	38461.5
>NODE_704771_length_65_cov_1.046154	3	95	31578.9
>NODE_2023089_length_31_cov_1.000000	2	61	32786.9
>NODE_1057683_length_31_cov_1.000000	2	61	32786.9
>NODE_3326_length_39_cov_1.000000	2	69	28985.5
>NODE_236967_length_31_cov_1.612903	2	61	32786.9
>NODE_2051604_length_48_cov_1.000000	2	78	25641
>NODE_16392_length_206_cov_1.286408	2	236	8474.58
>NODE_905219_length_34_cov_1.000000	2	64	31250
>NODE_1998325_length_32_cov_1.000000	2	62	32258.1
>NODE_970005_length_45_cov_1.000000	2	75	26666.7
>NODE_1361692_length_31_cov_1.064516	2	61	32786.9
>NODE_1142646_length_138_cov_2.608696	2	168	11904.8
>NODE_1075507_length_186_cov_2.021505	2	216	9259.26
>NODE_374631_length_37_cov_2.000000	2	67	29850.7
>NODE_1625515_length_118_cov_1.000000	2	148	13513.5
>NODE_157818_length_72_cov_1.611111	2	102	19607.8
>NODE_1831883_length_35_cov_1.000000	2	65	30769.2
>NODE_1928398_length_40_cov_1.000000	2	70	28571.4
>NODE_1609816_length_116_cov_1.000000	2	146	13698.6
>NODE_478506_length_104_cov_1.403846	2	134	14925.4
>NODE_1807867_length_34_cov_1.000000	2	64	31250
>NODE_1009135_length_31_cov_1.516129	2	61	32786.9
>NODE_464735_length_40_cov_1.000000	2	70	28571.4
>NODE_1921036_length_34_cov_1.000000	2	64	31250
>NODE_723693_length_31_cov_1.000000	2	61	32786.9
>NODE_1831232_length_31_cov_1.000000	2	61	32786.9
>NODE_23327_length_40_cov_1.225000	2	70	28571.4
>NODE_952229_length_41_cov_1.000000	2	71	28169
>NODE_1468776_length_31_cov_1.000000	2	61	32786.9
>NODE_1383695_length_91_cov_1.000000	2	121	16528.9
>NODE_1290349_length_82_cov_1.000000	2	112	17857.1
>NODE_889175_length_31_cov_1.000000	2	61	32786.9
>NODE_73178_length_31_cov_1.032258	2	61	32786.9
>NODE_185555_length_31_cov_2.032258	2	61	32786.9
>NODE_357142_length_320_cov_1.537500	2	350	5714.29
>NODE_1064162_length_48_cov_1.000000	2	78	25641
>NODE_949677_length_31_cov_2.000000	2	61	32786.9
>NODE_1895907_length_31_cov_1.000000	2	61	32786.9
>NODE_1456401_length_31_cov_1.225806	2	61	32786.9
>NODE_164014_length_159_cov_1.503145	2	189	10582
>NODE_211224_length_48_cov_1.000000	2	78	25641
>NODE_219616_length_262_cov_2.229008	2	292	6849.32
>NODE_1520174_length_222_cov_1.090090	2	252	7936.51
>NODE_867719_length_31_cov_1.000000	2	61	32786.9
>NODE_1561879_length_57_cov_1.192982	2	87	22988.5
>NODE_162632_length_164_cov_1.042683	2	194	10309.3
>NODE_1150138_length_31_cov_1.000000	2	61	32786.9
>NODE_1786743_length_31_cov_2.064516	2	61	32786.9
>NODE_349307_length_150_cov_1.613333	2	180	11111.1
>NODE_187789_length_31_cov_2.967742	2	61	32786.9
>NODE_469761_length_121_cov_1.371901	2	151	13245
>NODE_468798_length_257_cov_1.264591	2	287	6968.64
>NODE_798688_length_40_cov_1.800000	2	70	28571.4
>NODE_1802895_length_33_cov_1.000000	2	63	31746
>NODE_872663_length_31_cov_1.000000	2	61	32786.9
>NODE_170159_length_151_cov_3.596026	2	181	11049.7
>NODE_1901364_length_34_cov_1.000000	2	64	31250
>NODE_974758_length_36_cov_1.000000	2	66	30303
>NODE_696194_length_117_cov_1.008547	2	147	13605.4
>NODE_904887_length_31_cov_1.000000	2	61	32786.9
>NODE_1998366_length_31_cov_1.000000	2	61	32786.9
>NODE_461515_length_31_cov_1.193548	2	61	32786.9
>NODE_1689925_length_32_cov_1.000000	2	62	32258.1
>NODE_1628017_length_31_cov_1.000000	2	61	32786.9
>NODE_1717138_length_201_cov_3.363184	2	231	8658.01
>NODE_384562_length_62_cov_1.016129	2	92	21739.1
>NODE_1774608_length_115_cov_1.000000	2	145	13793.1
>NODE_281602_length_31_cov_2.032258	2	61	32786.9
>NODE_225733_length_46_cov_2.195652	2	76	26315.8
>NODE_989170_length_58_cov_1.000000	2	88	22727.3
>NODE_851069_length_49_cov_2.000000	2	79	25316.5
>NODE_1477552_length_47_cov_1.000000	2	77	25974
>NODE_915866_length_31_cov_1.000000	2	61	32786.9
>NODE_306772_length_87_cov_1.206897	2	117	17094
>NODE_378948_length_36_cov_1.888889	2	66	30303
>NODE_265168_length_37_cov_1.810811	2	67	29850.7
>NODE_1195493_length_99_cov_1.000000	2	129	15503.9
>NODE_973791_length_31_cov_1.000000	2	61	32786.9
>NODE_46336_length_209_cov_1.641148	2	239	8368.2
>NODE_1522694_length_39_cov_1.000000	2	69	28985.5
>NODE_1997522_length_47_cov_1.468085	2	77	25974
>NODE_958529_length_85_cov_1.694118	2	115	17391.3
>NODE_1067049_length_33_cov_1.000000	2	63	31746
>NODE_1983253_length_39_cov_1.000000	2	69	28985.5
>NODE_537640_length_88_cov_1.068182	2	118	16949.2
>NODE_1879615_length_31_cov_1.000000	2	61	32786.9
>NODE_680008_length_31_cov_1.000000	2	61	32786.9
>NODE_1670714_length_45_cov_1.133333	2	75	26666.7
>NODE_898444_length_31_cov_2.000000	2	61	32786.9
>NODE_770989_length_112_cov_1.053571	2	142	14084.5
>NODE_1152234_length_32_cov_1.031250	2	62	32258.1
>NODE_147779_length_31_cov_1.000000	2	61	32786.9
>NODE_1354799_length_40_cov_1.000000	2	70	28571.4
>NODE_1960822_length_31_cov_1.000000	2	61	32786.9
>NODE_182116_length_61_cov_4.852459	2	91	21978
>NODE_578071_length_32_cov_1.062500	2	62	32258.1
>NODE_713515_length_156_cov_1.685897	2	186	10752.7
>NODE_1496533_length_113_cov_1.000000	2	143	13986
>NODE_809840_length_35_cov_1.000000	2	65	30769.2
>NODE_2023718_length_31_cov_1.000000	2	61	32786.9
>NODE_547783_length_273_cov_1.285714	2	303	6600.66
>NODE_44413_length_36_cov_1.000000	2	66	30303
>NODE_1861745_length_37_cov_1.000000	2	67	29850.7
>NODE_1801831_length_44_cov_1.000000	2	74	27027
>NODE_2049885_length_38_cov_2.000000	2	68	29411.8
>NODE_881863_length_35_cov_1.000000	2	65	30769.2
>NODE_1305135_length_32_cov_1.625000	2	62	32258.1
>NODE_285761_length_369_cov_1.617886	2	399	5012.53
>NODE_1770897_length_57_cov_1.000000	2	87	22988.5
>NODE_136964_length_31_cov_1.000000	2	61	32786.9
>NODE_1807709_length_31_cov_1.000000	2	61	32786.9
>NODE_1590171_length_36_cov_1.000000	2	66	30303
>NODE_804204_length_240_cov_2.283333	2	270	7407.41
>NODE_1527776_length_52_cov_1.000000	2	82	24390.2
>NODE_884763_length_31_cov_1.032258	2	61	32786.9
>NODE_129548_length_31_cov_2.677419	2	61	32786.9
>NODE_153113_length_31_cov_1.096774	2	61	32786.9
>NODE_111616_length_54_cov_3.000000	2	84	23809.5
>NODE_809094_length_32_cov_1.000000	2	62	32258.1
>NODE_1435343_length_31_cov_4.000000	2	61	32786.9
>NODE_1670595_length_33_cov_1.181818	2	63	31746
>NODE_1729988_length_31_cov_2.322581	2	61	32786.9
>NODE_41852_length_31_cov_1.000000	2	61	32786.9
>NODE_1357750_length_42_cov_1.000000	2	72	27777.8
>NODE_373783_length_36_cov_1.250000	2	66	30303
>NODE_1244499_length_74_cov_1.000000	2	104	19230.8
>NODE_1399854_length_37_cov_1.000000	2	67	29850.7
>NODE_1111486_length_51_cov_1.000000	2	81	24691.4
>NODE_24633_length_322_cov_1.239130	2	352	5681.82
>NODE_986256_length_76_cov_1.026316	2	106	18867.9
>NODE_499964_length_95_cov_1.884210	2	125	16000
>NODE_350433_length_31_cov_1.000000	2	61	32786.9
>NODE_957145_length_31_cov_2.838710	2	61	32786.9
>NODE_457326_length_77_cov_1.610390	2	107	18691.6
>NODE_939430_length_31_cov_1.000000	2	61	32786.9
>NODE_1452881_length_31_cov_1.000000	2	61	32786.9
>NODE_1660363_length_31_cov_1.645161	2	61	32786.9
>NODE_319598_length_98_cov_1.806122	2	128	15625
>NODE_1532025_length_97_cov_1.257732	2	127	15748
>NODE_772137_length_44_cov_1.000000	2	74	27027
>NODE_1978849_length_33_cov_1.000000	2	63	31746
>NODE_1811390_length_31_cov_1.322581	2	61	32786.9
>NODE_1552697_length_121_cov_1.545455	2	151	13245
>NODE_1652772_length_31_cov_1.000000	2	61	32786.9
>NODE_106019_length_48_cov_1.125000	2	78	25641
>NODE_1691499_length_44_cov_1.727273	2	74	27027
>NODE_1239970_length_121_cov_1.578512	2	151	13245
>NODE_1837156_length_31_cov_1.000000	2	61	32786.9
>NODE_723738_length_107_cov_1.280374	2	137	14598.5
>NODE_808877_length_31_cov_1.290323	2	61	32786.9
>NODE_1953643_length_39_cov_1.000000	2	69	28985.5
>NODE_247119_length_31_cov_1.193548	2	61	32786.9
>NODE_1565772_length_73_cov_1.013699	2	103	19417.5
>NODE_1653442_length_32_cov_2.218750	2	62	32258.1
>NODE_1398000_length_112_cov_1.446429	2	142	14084.5
>NODE_1459667_length_60_cov_1.533333	2	90	22222.2
>NODE_177675_length_84_cov_1.702381	2	114	17543.9
>NODE_1105119_length_31_cov_5.516129	2	61	32786.9
>NODE_790321_length_31_cov_1.000000	2	61	32786.9
>NODE_247407_length_42_cov_2.000000	2	72	27777.8
>NODE_1184800_length_99_cov_1.181818	2	129	15503.9
>NODE_256980_length_297_cov_4.033670	2	327	6116.21
>NODE_180149_length_31_cov_1.258065	2	61	32786.9
>NODE_1557818_length_44_cov_1.136364	2	74	27027
>NODE_112918_length_36_cov_2.027778	2	66	30303
>NODE_1416227_length_32_cov_1.468750	2	62	32258.1
>NODE_627146_length_199_cov_1.271357	2	229	8733.62
>NODE_1455716_length_47_cov_1.829787	2	77	25974
>NODE_326280_length_54_cov_3.574074	2	84	23809.5
>NODE_885267_length_61_cov_2.000000	2	91	21978
>NODE_310011_length_168_cov_2.357143	2	198	10101
>NODE_792957_length_99_cov_1.020202	2	129	15503.9
>NODE_552387_length_55_cov_1.163636	2	85	23529.4
>NODE_1320961_length_34_cov_1.500000	2	64	31250
>NODE_1171182_length_107_cov_1.000000	2	137	14598.5
>NODE_1244927_length_31_cov_2.000000	2	61	32786.9
>NODE_886684_length_35_cov_1.000000	2	65	30769.2
>NODE_157527_length_31_cov_1.645161	2	61	32786.9
>NODE_1289417_length_33_cov_1.848485	2	63	31746
>NODE_1893646_length_31_cov_1.354839	2	61	32786.9
>NODE_344075_length_64_cov_1.000000	2	94	21276.6
>NODE_1461160_length_78_cov_1.000000	2	108	18518.5
>NODE_881326_length_45_cov_1.000000	2	75	26666.7
>NODE_1352011_length_54_cov_2.092592	2	84	23809.5
>NODE_531168_length_38_cov_1.815789	2	68	29411.8
>NODE_955200_length_51_cov_1.098039	2	81	24691.4
>NODE_2034638_length_32_cov_1.000000	2	62	32258.1
>NODE_1240522_length_41_cov_1.121951	2	71	28169
>NODE_247514_length_31_cov_2.000000	2	61	32786.9
>NODE_1178958_length_100_cov_1.000000	2	130	15384.6
>NODE_1424255_length_64_cov_1.000000	2	94	21276.6
>NODE_1156215_length_37_cov_1.000000	2	67	29850.7
>NODE_95218_length_38_cov_1.000000	2	68	29411.8
>NODE_14135_length_39_cov_1.000000	2	69	28985.5
>NODE_1664200_length_31_cov_1.000000	2	61	32786.9
>NODE_245843_length_276_cov_2.920290	2	306	6535.95
>NODE_1272340_length_40_cov_4.200000	2	70	28571.4
>NODE_425876_length_31_cov_1.000000	2	61	32786.9
>NODE_107119_length_233_cov_2.184549	2	263	7604.56
>NODE_1164867_length_32_cov_1.000000	2	62	32258.1
>NODE_169713_length_115_cov_1.000000	2	145	13793.1
>NODE_886566_length_37_cov_4.216216	2	67	29850.7
>NODE_1773594_length_31_cov_1.000000	2	61	32786.9
>NODE_62564_length_31_cov_7.709677	2	61	32786.9
>NODE_1319806_length_41_cov_1.000000	2	71	28169
>NODE_5123_length_109_cov_3.009174	2	139	14388.5
>NODE_937417_length_62_cov_1.000000	2	92	21739.1
>NODE_385050_length_37_cov_2.351351	2	67	29850.7
>NODE_465817_length_102_cov_1.696078	2	132	15151.5
>NODE_1670177_length_41_cov_1.073171	2	71	28169
>NODE_883845_length_39_cov_1.051282	2	69	28985.5
>NODE_1362562_length_31_cov_1.000000	2	61	32786.9
>NODE_1497704_length_44_cov_1.000000	2	74	27027
>NODE_1048906_length_41_cov_1.000000	2	71	28169
>NODE_860935_length_33_cov_2.000000	2	63	31746
>NODE_270350_length_33_cov_1.000000	2	63	31746
>NODE_354997_length_791_cov_3.231353	2	821	2436.05
>NODE_1340990_length_31_cov_1.741935	2	61	32786.9
>NODE_521183_length_46_cov_1.108696	2	76	26315.8
>NODE_1223377_length_84_cov_4.857143	2	114	17543.9
>NODE_78115_length_593_cov_1.634064	2	623	3210.27
>NODE_195113_length_44_cov_3.954545	2	74	27027
>NODE_1397291_length_31_cov_1.000000	2	61	32786.9
>NODE_284951_length_36_cov_1.055556	2	66	30303
>NODE_148603_length_40_cov_3.000000	2	70	28571.4
>NODE_1805362_length_45_cov_1.888889	2	75	26666.7
>NODE_391234_length_46_cov_1.108696	2	76	26315.8
>NODE_34447_length_139_cov_2.374101	2	169	11834.3
>NODE_1892890_length_31_cov_1.000000	2	61	32786.9
>NODE_1739660_length_91_cov_1.000000	2	121	16528.9
>NODE_941473_length_37_cov_1.000000	2	67	29850.7
>NODE_807241_length_130_cov_1.169231	2	160	12500
>NODE_1109583_length_37_cov_2.243243	2	67	29850.7
>NODE_1804231_length_121_cov_1.289256	2	151	13245
>NODE_1993716_length_53_cov_2.622642	2	83	24096.4
>NODE_1058154_length_35_cov_1.000000	2	65	30769.2
>NODE_1685376_length_31_cov_2.645161	2	61	32786.9
>NODE_825569_length_106_cov_1.009434	2	136	14705.9
>NODE_1784533_length_41_cov_1.000000	2	71	28169
>NODE_586378_length_284_cov_1.404930	2	314	6369.43
>NODE_1236201_length_67_cov_1.044776	2	97	20618.6
>NODE_400639_length_31_cov_1.000000	2	61	32786.9
>NODE_458279_length_37_cov_1.459459	2	67	29850.7
>NODE_129078_length_150_cov_2.386667	2	180	11111.1
>NODE_956307_length_31_cov_1.129032	2	61	32786.9
>NODE_1923151_length_31_cov_1.000000	2	61	32786.9
>NODE_347431_length_31_cov_1.000000	2	61	32786.9
>NODE_1997927_length_34_cov_1.000000	2	64	31250
>NODE_1520095_length_31_cov_1.387097	2	61	32786.9
>NODE_97850_length_105_cov_1.809524	2	135	14814.8
>NODE_159161_length_31_cov_4.000000	2	61	32786.9
>NODE_464136_length_100_cov_1.210000	2	130	15384.6
>NODE_675221_length_155_cov_1.561290	2	185	10810.8
>NODE_252794_length_34_cov_1.588235	2	64	31250
>NODE_1202044_length_31_cov_1.096774	2	61	32786.9
>NODE_606533_length_376_cov_1.202128	2	406	4926.11
>NODE_1426982_length_90_cov_1.388889	2	120	16666.7
>NODE_908277_length_37_cov_1.054054	2	67	29850.7
>NODE_313161_length_34_cov_2.000000	2	64	31250
>NODE_1830240_length_33_cov_1.909091	2	63	31746
>NODE_1632387_length_39_cov_1.000000	2	69	28985.5
>NODE_183411_length_154_cov_1.376623	2	184	10869.6
>NODE_1394214_length_49_cov_1.000000	2	79	25316.5
>NODE_1629485_length_35_cov_1.000000	2	65	30769.2
>NODE_1105328_length_166_cov_1.367470	2	196	10204.1
>NODE_209993_length_416_cov_1.735577	2	446	4484.3
>NODE_1466979_length_121_cov_1.909091	2	151	13245
>NODE_1964861_length_31_cov_1.000000	2	61	32786.9
>NODE_548325_length_241_cov_1.510373	2	271	7380.07
>NODE_1105173_length_31_cov_1.000000	2	61	32786.9
>NODE_238033_length_154_cov_1.545455	2	184	10869.6
>NODE_1381171_length_39_cov_1.102564	2	69	28985.5
>NODE_887387_length_31_cov_1.000000	2	61	32786.9
>NODE_1199876_length_35_cov_1.000000	2	65	30769.2
>NODE_1210913_length_140_cov_1.042857	2	170	11764.7
>NODE_1932527_length_33_cov_1.000000	2	63	31746
>NODE_405812_length_76_cov_1.210526	2	106	18867.9
>NODE_1523657_length_105_cov_1.571429	2	135	14814.8
>NODE_1122920_length_31_cov_2.064516	2	61	32786.9
>NODE_197686_length_132_cov_1.128788	2	162	12345.7
>NODE_1036881_length_45_cov_1.000000	2	75	26666.7
>NODE_280744_length_124_cov_1.491935	2	154	12987
>NODE_1002767_length_113_cov_1.044248	2	143	13986
>NODE_869438_length_40_cov_1.000000	2	70	28571.4
>NODE_297088_length_172_cov_2.081395	2	202	9900.99
>NODE_86464_length_31_cov_1.000000	2	61	32786.9
>NODE_49423_length_35_cov_1.000000	2	65	30769.2
>NODE_940705_length_31_cov_2.000000	2	61	32786.9
>NODE_1270659_length_31_cov_1.000000	2	61	32786.9
>NODE_165641_length_58_cov_1.000000	2	88	22727.3
>NODE_1887369_length_31_cov_1.000000	2	61	32786.9
>NODE_1669853_length_37_cov_1.000000	2	67	29850.7
>NODE_71067_length_105_cov_1.714286	2	135	14814.8
>NODE_2032470_length_56_cov_1.000000	2	86	23255.8
>NODE_90334_length_81_cov_1.160494	2	111	18018
>NODE_1076043_length_92_cov_1.771739	2	122	16393.4
>NODE_896766_length_73_cov_7.986301	2	103	19417.5
>NODE_922045_length_97_cov_1.670103	2	127	15748
>NODE_955866_length_32_cov_1.000000	2	62	32258.1
>NODE_1203356_length_31_cov_1.000000	2	61	32786.9
>NODE_1026791_length_35_cov_1.000000	2	65	30769.2
>NODE_331189_length_37_cov_1.162162	2	67	29850.7
>NODE_609617_length_31_cov_1.741935	2	61	32786.9
>NODE_588913_length_114_cov_1.078947	2	144	13888.9
>NODE_519205_length_480_cov_1.491667	2	510	3921.57
>NODE_1066819_length_31_cov_1.000000	2	61	32786.9
>NODE_211027_length_39_cov_1.025641	2	69	28985.5
>NODE_890331_length_114_cov_1.552632	2	144	13888.9
>NODE_1595022_length_31_cov_1.000000	2	61	32786.9
>NODE_1697726_length_44_cov_1.000000	2	74	27027
>NODE_243799_length_210_cov_1.138095	2	240	8333.33
>NODE_1965995_length_31_cov_1.000000	2	61	32786.9
>NODE_819761_length_37_cov_1.000000	2	67	29850.7
>NODE_1831574_length_84_cov_1.000000	2	114	17543.9
>NODE_245499_length_133_cov_2.308271	2	163	12269.9
>NODE_1897419_length_33_cov_1.000000	2	63	31746
>NODE_992676_length_39_cov_1.000000	2	69	28985.5
>NODE_314501_length_184_cov_1.309783	2	214	9345.79
>NODE_835590_length_31_cov_2.000000	2	61	32786.9
>NODE_1429490_length_92_cov_1.000000	2	122	16393.4
>NODE_433525_length_59_cov_2.016949	2	89	22471.9
>NODE_1900649_length_33_cov_1.121212	2	63	31746
>NODE_333756_length_31_cov_2.419355	2	61	32786.9
>NODE_1696099_length_84_cov_1.000000	2	114	17543.9
>NODE_1028741_length_31_cov_1.000000	2	61	32786.9
>NODE_762423_length_213_cov_1.136150	2	243	8230.45
>NODE_1524210_length_121_cov_1.900826	2	151	13245
>NODE_308602_length_31_cov_1.516129	2	61	32786.9
>NODE_1284938_length_41_cov_1.000000	2	71	28169
>NODE_244033_length_46_cov_2.065217	2	76	26315.8
>NODE_168731_length_273_cov_2.047619	2	303	6600.66
>NODE_745453_length_84_cov_1.666667	2	114	17543.9
>NODE_699410_length_217_cov_1.004608	2	247	8097.17
>NODE_726810_length_31_cov_1.000000	2	61	32786.9
>NODE_373877_length_40_cov_1.500000	2	70	28571.4
>NODE_1936845_length_31_cov_1.000000	2	61	32786.9
>NODE_1632890_length_38_cov_1.000000	2	68	29411.8
>NODE_1141044_length_69_cov_1.000000	2	99	20202
>NODE_1192865_length_37_cov_1.000000	2	67	29850.7
>NODE_1358393_length_31_cov_2.000000	2	61	32786.9
>NODE_191233_length_221_cov_2.085973	2	251	7968.13
>NODE_165955_length_67_cov_1.000000	2	97	20618.6
>NODE_807957_length_38_cov_1.000000	2	68	29411.8
>NODE_1304763_length_54_cov_1.981481	2	84	23809.5
>NODE_664746_length_31_cov_3.000000	2	61	32786.9
>NODE_204841_length_38_cov_2.315789	2	68	29411.8
>NODE_903322_length_37_cov_1.000000	2	67	29850.7
>NODE_263146_length_31_cov_1.870968	2	61	32786.9
>NODE_1857034_length_31_cov_2.064516	2	61	32786.9
>NODE_804974_length_32_cov_1.000000	2	62	32258.1
>NODE_947603_length_48_cov_2.000000	2	78	25641
>NODE_752263_length_38_cov_2.078947	2	68	29411.8
>NODE_830719_length_40_cov_1.000000	2	70	28571.4
>NODE_253689_length_31_cov_4.000000	2	61	32786.9
>NODE_63497_length_47_cov_1.127660	2	77	25974
>NODE_1363325_length_38_cov_1.000000	2	68	29411.8
>NODE_1456877_length_200_cov_1.020000	2	230	8695.65
>NODE_29281_length_87_cov_1.126437	2	117	17094
>NODE_1557206_length_63_cov_1.000000	2	93	21505.4
>NODE_788184_length_91_cov_1.967033	2	121	16528.9
>NODE_96357_length_42_cov_2.000000	2	72	27777.8
>NODE_1951170_length_31_cov_1.000000	2	61	32786.9
>NODE_737484_length_342_cov_1.058480	2	372	5376.34
>NODE_519991_length_113_cov_1.088496	2	143	13986
>NODE_1738321_length_71_cov_1.000000	2	101	19802
>NODE_1608912_length_38_cov_1.000000	2	68	29411.8
>NODE_2039943_length_42_cov_1.000000	2	72	27777.8
>NODE_967773_length_34_cov_1.029412	2	64	31250
>NODE_2020107_length_46_cov_1.000000	2	76	26315.8
>NODE_175440_length_223_cov_1.623318	2	253	7905.14
>NODE_1996752_length_31_cov_1.000000	2	61	32786.9
>NODE_887414_length_54_cov_1.000000	2	84	23809.5
>NODE_419665_length_211_cov_1.075829	2	241	8298.76
>NODE_1052432_length_35_cov_1.000000	2	65	30769.2
>NODE_1897798_length_31_cov_4.000000	2	61	32786.9
>NODE_382791_length_84_cov_1.750000	2	114	17543.9
>NODE_787410_length_49_cov_1.000000	2	79	25316.5
>NODE_1437776_length_40_cov_1.000000	2	70	28571.4
>NODE_973681_length_32_cov_1.031250	2	62	32258.1
>NODE_1379617_length_31_cov_1.129032	2	61	32786.9
>NODE_643891_length_190_cov_1.273684	2	220	9090.91
>NODE_874917_length_40_cov_1.175000	2	70	28571.4
>NODE_1344722_length_34_cov_1.000000	2	64	31250
>NODE_586012_length_49_cov_1.000000	2	79	25316.5
>NODE_1637198_length_59_cov_1.000000	2	89	22471.9
>NODE_1405357_length_67_cov_1.000000	2	97	20618.6
>NODE_1304862_length_33_cov_1.000000	2	63	31746
>NODE_1424539_length_31_cov_1.161290	2	61	32786.9
>NODE_1344681_length_31_cov_1.451613	2	61	32786.9
>NODE_836899_length_52_cov_3.000000	2	82	24390.2
>NODE_2034224_length_90_cov_1.000000	2	120	16666.7
>NODE_1991556_length_94_cov_1.053192	2	124	16129
>NODE_638471_length_249_cov_1.855422	2	279	7168.46
>NODE_284763_length_122_cov_1.868852	2	152	13157.9
>NODE_215384_length_184_cov_1.027174	2	214	9345.79
>NODE_772123_length_33_cov_1.000000	2	63	31746
>NODE_1334923_length_31_cov_1.516129	2	61	32786.9
>NODE_1152578_length_42_cov_1.000000	2	72	27777.8
>NODE_668968_length_63_cov_1.079365	2	93	21505.4
>NODE_1281471_length_31_cov_1.709677	2	61	32786.9
>NODE_1665117_length_118_cov_1.000000	2	148	13513.5
>NODE_2033106_length_35_cov_1.000000	2	65	30769.2
>NODE_1246566_length_31_cov_1.000000	2	61	32786.9
>NODE_184020_length_38_cov_2.000000	2	68	29411.8
>NODE_123979_length_121_cov_2.000000	2	151	13245
>NODE_937522_length_31_cov_1.000000	2	61	32786.9
>NODE_253223_length_145_cov_1.668965	2	175	11428.6
>NODE_1401253_length_127_cov_1.338583	2	157	12738.9
>NODE_1731282_length_33_cov_2.000000	2	63	31746
>NODE_885383_length_47_cov_1.000000	2	77	25974
>NODE_1840300_length_38_cov_1.000000	2	68	29411.8
>NODE_954886_length_40_cov_1.000000	2	70	28571.4
>NODE_1160752_length_52_cov_1.000000	2	82	24390.2
>NODE_1706069_length_84_cov_1.000000	2	114	17543.9
>NODE_1884393_length_33_cov_1.000000	2	63	31746
>NODE_334198_length_49_cov_6.734694	2	79	25316.5
>NODE_1632567_length_31_cov_1.032258	2	61	32786.9
>NODE_1475762_length_46_cov_2.000000	2	76	26315.8
>NODE_840238_length_40_cov_1.000000	2	70	28571.4
>NODE_1955270_length_44_cov_1.000000	2	74	27027
>NODE_652051_length_44_cov_1.000000	2	74	27027
>NODE_875271_length_31_cov_1.000000	2	61	32786.9
>NODE_900233_length_34_cov_3.235294	2	64	31250
>NODE_1140005_length_34_cov_1.000000	2	64	31250
>NODE_2019535_length_47_cov_1.000000	2	77	25974
>NODE_1904130_length_31_cov_1.000000	2	61	32786.9
>NODE_1472138_length_31_cov_1.903226	2	61	32786.9
>NODE_1776700_length_34_cov_1.000000	2	64	31250
>NODE_88605_length_259_cov_1.633205	2	289	6920.42
>NODE_808941_length_32_cov_1.000000	2	62	32258.1
>NODE_1995224_length_31_cov_1.000000	2	61	32786.9
>NODE_1735294_length_31_cov_1.000000	2	61	32786.9
>NODE_138076_length_31_cov_1.354839	2	61	32786.9
>NODE_373567_length_190_cov_2.768421	2	220	9090.91
>NODE_1562705_length_31_cov_1.000000	2	61	32786.9
>NODE_197203_length_33_cov_3.636364	2	63	31746
>NODE_1937377_length_50_cov_1.000000	2	80	25000
>NODE_1734622_length_78_cov_1.000000	2	108	18518.5
>NODE_1743571_length_68_cov_1.000000	2	98	20408.2
>NODE_1445009_length_102_cov_1.362745	2	132	15151.5
>NODE_1872114_length_31_cov_1.000000	2	61	32786.9
>NODE_651483_length_31_cov_1.000000	2	61	32786.9
>NODE_837006_length_31_cov_2.000000	2	61	32786.9
>NODE_194039_length_40_cov_2.975000	2	70	28571.4
>NODE_997270_length_65_cov_1.000000	2	95	21052.6
>NODE_1964237_length_37_cov_1.000000	2	67	29850.7
>NODE_1929925_length_31_cov_1.000000	2	61	32786.9
>NODE_552997_length_122_cov_1.983607	2	152	13157.9
>NODE_74360_length_37_cov_1.405405	2	67	29850.7
>NODE_788404_length_83_cov_1.301205	2	113	17699.1
>NODE_1762317_length_34_cov_1.000000	2	64	31250
>NODE_1004075_length_110_cov_1.000000	2	140	14285.7
>NODE_873595_length_42_cov_1.000000	2	72	27777.8
>NODE_1906098_length_31_cov_1.741935	2	61	32786.9
>NODE_1326963_length_98_cov_1.000000	2	128	15625
>NODE_1062691_length_99_cov_1.000000	2	129	15503.9
>NODE_259479_length_31_cov_3.838710	2	61	32786.9
>NODE_1490566_length_31_cov_1.451613	2	61	32786.9
>NODE_1547898_length_48_cov_3.625000	2	78	25641
>NODE_1659383_length_31_cov_1.000000	2	61	32786.9
>NODE_342998_length_32_cov_1.875000	2	62	32258.1
>NODE_224361_length_118_cov_6.093220	2	148	13513.5
>NODE_674112_length_31_cov_1.000000	2	61	32786.9
>NODE_1873957_length_36_cov_1.000000	2	66	30303
>NODE_2021278_length_62_cov_1.000000	2	92	21739.1
>NODE_1030809_length_31_cov_3.000000	2	61	32786.9
>NODE_1840021_length_31_cov_1.000000	2	61	32786.9
>NODE_1752002_length_90_cov_1.022222	2	120	16666.7
>NODE_1057513_length_32_cov_1.000000	2	62	32258.1
>NODE_901385_length_32_cov_1.062500	2	62	32258.1
>NODE_1397143_length_172_cov_1.505814	2	202	9900.99
>NODE_66214_length_36_cov_1.500000	2	66	30303
>NODE_36063_length_338_cov_12.047338	2	368	5434.78
>NODE_287805_length_110_cov_1.000000	2	140	14285.7
>NODE_1413322_length_32_cov_1.000000	2	62	32258.1
>NODE_938123_length_71_cov_2.000000	2	101	19802
>NODE_953593_length_33_cov_1.060606	2	63	31746
>NODE_5866_length_168_cov_1.440476	2	198	10101
>NODE_923458_length_32_cov_3.000000	2	62	32258.1
>NODE_275707_length_31_cov_1.000000	2	61	32786.9
>NODE_1475008_length_33_cov_4.484848	2	63	31746
>NODE_1355022_length_61_cov_1.000000	2	91	21978
>NODE_972734_length_39_cov_1.000000	2	69	28985.5
>NODE_1141020_length_39_cov_1.000000	2	69	28985.5
>NODE_224125_length_31_cov_4.870968	2	61	32786.9
>NODE_1359908_length_57_cov_1.000000	2	87	22988.5
>NODE_237522_length_114_cov_2.087719	2	144	13888.9
>NODE_153817_length_141_cov_3.000000	2	171	11695.9
>NODE_1027948_length_36_cov_1.000000	2	66	30303
>NODE_2038965_length_34_cov_3.705882	2	64	31250
>NODE_116625_length_89_cov_1.797753	2	119	16806.7
>NODE_878544_length_36_cov_1.138889	2	66	30303
>NODE_15039_length_333_cov_1.408408	2	363	5509.64
>NODE_1997787_length_51_cov_1.000000	2	81	24691.4
>NODE_128629_length_31_cov_1.000000	2	61	32786.9
>NODE_793645_length_32_cov_1.000000	2	62	32258.1
>NODE_1243805_length_95_cov_1.547368	2	125	16000
>NODE_308292_length_32_cov_1.031250	2	62	32258.1
>NODE_468736_length_44_cov_1.272727	2	74	27027
>NODE_589358_length_52_cov_1.000000	2	82	24390.2
>NODE_160628_length_65_cov_1.046154	2	95	21052.6
>NODE_1358049_length_31_cov_1.032258	2	61	32786.9
>NODE_861233_length_31_cov_2.000000	2	61	32786.9
>NODE_138977_length_49_cov_1.000000	2	79	25316.5
>NODE_106209_length_55_cov_1.309091	2	85	23529.4
>NODE_718353_length_35_cov_1.057143	2	65	30769.2
>NODE_886573_length_43_cov_1.000000	2	73	27397.3
>NODE_644699_length_102_cov_1.931373	2	132	15151.5
>NODE_796492_length_44_cov_1.022727	2	74	27027
>NODE_935739_length_65_cov_1.000000	2	95	21052.6
>NODE_1468326_length_37_cov_1.000000	2	67	29850.7
>NODE_182458_length_36_cov_1.500000	2	66	30303
>NODE_1562056_length_45_cov_1.000000	2	75	26666.7
>NODE_804272_length_40_cov_1.000000	2	70	28571.4
>NODE_1558886_length_35_cov_1.000000	2	65	30769.2
>NODE_818294_length_31_cov_4.032258	2	61	32786.9
>NODE_954920_length_54_cov_1.018519	2	84	23809.5
>NODE_808997_length_36_cov_1.000000	2	66	30303
>NODE_431577_length_38_cov_1.000000	2	68	29411.8
>NODE_244839_length_46_cov_1.586957	2	76	26315.8
>NODE_1933605_length_37_cov_1.000000	2	67	29850.7
>NODE_179888_length_34_cov_1.382353	2	64	31250
>NODE_908772_length_51_cov_3.764706	2	81	24691.4
>NODE_1493937_length_31_cov_1.000000	2	61	32786.9
>NODE_1472960_length_40_cov_1.000000	2	70	28571.4
>NODE_173024_length_173_cov_1.924855	2	203	9852.22
>NODE_373781_length_31_cov_2.032258	2	61	32786.9
>NODE_1222792_length_67_cov_1.014925	2	97	20618.6
>NODE_508816_length_141_cov_1.099291	2	171	11695.9
>NODE_1904281_length_31_cov_1.000000	2	61	32786.9
>NODE_1519550_length_42_cov_1.000000	2	72	27777.8
>NODE_421704_length_36_cov_1.000000	2	66	30303
>NODE_227712_length_35_cov_3.800000	2	65	30769.2
>NODE_1390316_length_31_cov_3.322581	2	61	32786.9
>NODE_1449773_length_31_cov_1.000000	2	61	32786.9
>NODE_1303702_length_31_cov_2.000000	2	61	32786.9
>NODE_1656906_length_31_cov_1.000000	2	61	32786.9
>NODE_1934894_length_31_cov_1.000000	2	61	32786.9
>NODE_67469_length_121_cov_1.495868	2	151	13245
>NODE_139086_length_121_cov_1.082645	2	151	13245
>NODE_2014008_length_45_cov_1.000000	2	75	26666.7
>NODE_1776720_length_44_cov_1.590909	2	74	27027
>NODE_1444966_length_101_cov_1.782178	2	131	15267.2
>NODE_666697_length_37_cov_3.864865	2	67	29850.7
>NODE_1450118_length_31_cov_1.000000	2	61	32786.9
>NODE_1887006_length_36_cov_1.833333	2	66	30303
>NODE_605568_length_121_cov_1.016529	2	151	13245
>NODE_38232_length_91_cov_1.945055	2	121	16528.9
>NODE_1075944_length_177_cov_1.016949	2	207	9661.84
>NODE_1995666_length_31_cov_1.000000	2	61	32786.9
>NODE_1448931_length_31_cov_2.000000	2	61	32786.9
>NODE_239318_length_325_cov_1.113846	2	355	5633.8
>NODE_2018667_length_34_cov_1.000000	2	64	31250
>NODE_148089_length_230_cov_1.039130	2	260	7692.31
>NODE_527748_length_86_cov_1.081395	2	116	17241.4
>NODE_744927_length_82_cov_1.000000	2	112	17857.1
>NODE_158851_length_117_cov_2.000000	2	147	13605.4
>NODE_1838319_length_90_cov_1.000000	2	120	16666.7
>NODE_191297_length_32_cov_1.031250	2	62	32258.1
>NODE_913667_length_36_cov_1.000000	2	66	30303
>NODE_1209185_length_38_cov_1.052632	2	68	29411.8
>NODE_758650_length_116_cov_1.405172	2	146	13698.6
>NODE_1173056_length_66_cov_1.000000	2	96	20833.3
>NODE_1358298_length_31_cov_1.000000	2	61	32786.9
>NODE_1417178_length_35_cov_1.914286	2	65	30769.2
>NODE_359770_length_37_cov_1.027027	2	67	29850.7
>NODE_853581_length_32_cov_1.000000	2	62	32258.1
>NODE_56912_length_105_cov_1.000000	2	135	14814.8
>NODE_435894_length_45_cov_1.000000	2	75	26666.7
>NODE_648973_length_35_cov_1.000000	2	65	30769.2
>NODE_1905212_length_69_cov_1.000000	2	99	20202
>NODE_24748_length_140_cov_1.157143	2	170	11764.7
>NODE_955324_length_42_cov_1.095238	2	72	27777.8
>NODE_1774769_length_62_cov_1.000000	2	92	21739.1
>NODE_1080282_length_54_cov_1.000000	2	84	23809.5
>NODE_1550407_length_34_cov_1.000000	2	64	31250
>NODE_1074563_length_38_cov_1.000000	2	68	29411.8
>NODE_105894_length_128_cov_1.851562	2	158	12658.2
>NODE_1428418_length_32_cov_1.937500	2	62	32258.1
>NODE_1327813_length_36_cov_1.000000	2	66	30303
>NODE_1699732_length_31_cov_1.000000	2	61	32786.9
>NODE_1291017_length_31_cov_1.000000	2	61	32786.9
>NODE_521323_length_179_cov_1.351955	2	209	9569.38
>NODE_1352129_length_31_cov_1.000000	2	61	32786.9
>NODE_1202297_length_136_cov_2.742647	2	166	12048.2
>NODE_14912_length_32_cov_1.031250	2	62	32258.1
>NODE_549785_length_127_cov_1.118110	2	157	12738.9
>NODE_258167_length_31_cov_3.258065	2	61	32786.9
>NODE_1836875_length_31_cov_1.000000	2	61	32786.9
>NODE_826287_length_31_cov_1.032258	2	61	32786.9
>NODE_1426041_length_62_cov_1.000000	2	92	21739.1
>NODE_792194_length_61_cov_1.032787	2	91	21978
>NODE_184346_length_102_cov_1.882353	2	132	15151.5
>NODE_1793855_length_47_cov_1.510638	2	77	25974
>NODE_1236197_length_42_cov_1.523810	2	72	27777.8
>NODE_1890447_length_93_cov_1.010753	2	123	16260.2
>NODE_1630670_length_34_cov_1.000000	2	64	31250
>NODE_1022695_length_50_cov_1.000000	2	80	25000
>NODE_1902176_length_36_cov_1.000000	2	66	30303
>NODE_947732_length_31_cov_2.000000	2	61	32786.9
>NODE_1048744_length_78_cov_1.000000	2	108	18518.5
>NODE_955639_length_58_cov_1.000000	2	88	22727.3
>NODE_1729377_length_45_cov_1.000000	2	75	26666.7
>NODE_937742_length_47_cov_1.000000	2	77	25974
>NODE_1016762_length_31_cov_1.000000	2	61	32786.9
>NODE_1497502_length_58_cov_1.000000	2	88	22727.3
>NODE_1776773_length_109_cov_1.000000	2	139	14388.5
>NODE_119735_length_31_cov_2.000000	2	61	32786.9
>NODE_1226290_length_114_cov_2.000000	2	144	13888.9
>NODE_1759391_length_35_cov_1.000000	2	65	30769.2
>NODE_2033616_length_31_cov_1.967742	2	61	32786.9
>NODE_1913912_length_31_cov_2.000000	2	61	32786.9
>NODE_977703_length_31_cov_1.000000	2	61	32786.9
>NODE_1894102_length_37_cov_2.000000	2	67	29850.7
>NODE_1208004_length_55_cov_1.381818	2	85	23529.4
>NODE_1472186_length_31_cov_3.774194	2	61	32786.9
>NODE_1391457_length_60_cov_1.050000	2	90	22222.2
>NODE_935021_length_113_cov_1.168142	2	143	13986
>NODE_152434_length_35_cov_4.942857	2	65	30769.2
>NODE_660816_length_167_cov_1.676647	2	197	10152.3
>NODE_813813_length_219_cov_1.611872	2	249	8032.13
>NODE_1012913_length_31_cov_1.000000	2	61	32786.9
>NODE_175838_length_363_cov_1.754821	2	393	5089.06
>NODE_752218_length_96_cov_1.010417	2	126	15873
>NODE_907271_length_31_cov_1.000000	2	61	32786.9
>NODE_917684_length_54_cov_1.000000	2	84	23809.5
>NODE_183005_length_31_cov_2.000000	2	61	32786.9
>NODE_1734738_length_40_cov_1.000000	2	70	28571.4
>NODE_14017_length_151_cov_1.562914	2	181	11049.7
>NODE_68053_length_31_cov_2.000000	2	61	32786.9
>NODE_1827450_length_40_cov_3.000000	2	70	28571.4
>NODE_6799_length_123_cov_2.796748	2	153	13071.9
>NODE_884536_length_31_cov_1.000000	2	61	32786.9
>NODE_656702_length_75_cov_1.000000	2	105	19047.6
>NODE_627406_length_119_cov_1.394958	2	149	13422.8
>NODE_1170372_length_134_cov_1.716418	2	164	12195.1
>NODE_374541_length_106_cov_2.000000	2	136	14705.9
>NODE_1835076_length_45_cov_1.000000	2	75	26666.7
>NODE_1878111_length_33_cov_1.000000	2	63	31746
>NODE_601591_length_347_cov_1.452450	2	377	5305.04
>NODE_104919_length_32_cov_1.156250	2	62	32258.1
>NODE_189648_length_31_cov_1.322581	2	61	32786.9
>NODE_1027378_length_31_cov_2.032258	2	61	32786.9
>NODE_315487_length_75_cov_1.693333	2	105	19047.6
>NODE_1267511_length_40_cov_1.000000	2	70	28571.4
>NODE_1482629_length_31_cov_1.000000	2	61	32786.9
>NODE_792944_length_61_cov_1.000000	2	91	21978
>NODE_1578543_length_67_cov_1.134328	2	97	20618.6
>NODE_1558397_length_31_cov_1.000000	2	61	32786.9
>NODE_950562_length_126_cov_1.190476	2	156	12820.5
>NODE_1725954_length_31_cov_1.000000	2	61	32786.9
>NODE_1612647_length_51_cov_1.000000	2	81	24691.4
>NODE_1544087_length_46_cov_2.760870	2	76	26315.8
>NODE_1333670_length_36_cov_1.000000	2	66	30303
>NODE_947896_length_31_cov_2.000000	2	61	32786.9
>NODE_872793_length_38_cov_1.000000	2	68	29411.8
>NODE_636154_length_317_cov_1.523659	2	347	5763.69
>NODE_897037_length_40_cov_1.000000	2	70	28571.4
>NODE_585224_length_73_cov_1.000000	2	103	19417.5
>NODE_285380_length_133_cov_1.894737	2	163	12269.9
>NODE_189127_length_43_cov_1.697674	2	73	27397.3
>NODE_1914900_length_31_cov_1.000000	2	61	32786.9
>NODE_1977493_length_65_cov_1.046154	2	95	21052.6
>NODE_105477_length_31_cov_2.000000	2	61	32786.9
>NODE_1901446_length_31_cov_1.000000	2	61	32786.9
>NODE_1740063_length_34_cov_1.000000	2	64	31250
>NODE_956889_length_31_cov_1.000000	2	61	32786.9
>NODE_1333212_length_36_cov_1.000000	2	66	30303
>NODE_68268_length_31_cov_2.000000	2	61	32786.9
>NODE_1533956_length_31_cov_1.000000	2	61	32786.9
>NODE_1834229_length_56_cov_1.000000	2	86	23255.8
>NODE_249546_length_37_cov_3.000000	2	67	29850.7
>NODE_593841_length_39_cov_1.512820	2	69	28985.5
>NODE_1118338_length_187_cov_1.540107	2	217	9216.59
>NODE_18119_length_40_cov_1.050000	2	70	28571.4
>NODE_1044119_length_35_cov_2.000000	2	65	30769.2
>NODE_948619_length_83_cov_1.783133	2	113	17699.1
>NODE_923454_length_36_cov_1.000000	2	66	30303
>NODE_233008_length_40_cov_3.175000	2	70	28571.4
>NODE_1516343_length_31_cov_3.000000	2	61	32786.9
>NODE_1335882_length_120_cov_1.000000	2	150	13333.3
>NODE_11790_length_37_cov_1.324324	2	67	29850.7
>NODE_1382718_length_88_cov_1.011364	2	118	16949.2
>NODE_1934117_length_32_cov_1.000000	2	62	32258.1
>NODE_1415105_length_31_cov_1.000000	2	61	32786.9
>NODE_17198_length_194_cov_1.824742	2	224	8928.57
>NODE_810443_length_47_cov_1.000000	2	77	25974
>NODE_1592443_length_36_cov_1.000000	2	66	30303
>NODE_1116760_length_120_cov_1.675000	2	150	13333.3
>NODE_790483_length_35_cov_1.000000	2	65	30769.2
>NODE_1152959_length_68_cov_1.000000	2	98	20408.2
>NODE_2018159_length_31_cov_1.000000	2	61	32786.9
>NODE_53102_length_144_cov_2.423611	2	174	11494.3
>NODE_1102014_length_31_cov_1.354839	2	61	32786.9
>NODE_1915507_length_34_cov_1.000000	2	64	31250
>NODE_1755989_length_35_cov_3.285714	2	65	30769.2
>NODE_884389_length_32_cov_2.000000	2	62	32258.1
>NODE_927049_length_31_cov_1.258065	2	61	32786.9
>NODE_273874_length_31_cov_1.161290	2	61	32786.9
>NODE_1803940_length_31_cov_1.000000	2	61	32786.9
>NODE_621024_length_74_cov_1.148649	2	104	19230.8
>NODE_960672_length_84_cov_1.023810	2	114	17543.9
>NODE_252408_length_38_cov_1.000000	2	68	29411.8
>NODE_1152998_length_31_cov_1.000000	2	61	32786.9
>NODE_672210_length_73_cov_1.041096	2	103	19417.5
>NODE_33232_length_31_cov_2.967742	2	61	32786.9
>NODE_1527067_length_40_cov_1.050000	2	70	28571.4
>NODE_1866116_length_35_cov_1.000000	2	65	30769.2
>NODE_1108672_length_58_cov_1.000000	2	88	22727.3
>NODE_1633582_length_31_cov_1.000000	2	61	32786.9
>NODE_1490676_length_36_cov_1.000000	2	66	30303
>NODE_154788_length_38_cov_2.000000	2	68	29411.8
>NODE_176743_length_31_cov_1.161290	2	61	32786.9
>NODE_1050167_length_37_cov_1.000000	2	67	29850.7
>NODE_1768224_length_33_cov_2.000000	2	63	31746
>NODE_823138_length_67_cov_1.000000	2	97	20618.6
>NODE_502003_length_121_cov_1.743802	2	151	13245
>NODE_802699_length_33_cov_1.000000	2	63	31746
>NODE_1491858_length_121_cov_1.570248	2	151	13245
>NODE_131052_length_61_cov_1.016393	2	91	21978
>NODE_1390720_length_56_cov_1.000000	2	86	23255.8
>NODE_1487496_length_74_cov_1.067568	2	104	19230.8
>NODE_1353012_length_31_cov_1.000000	2	61	32786.9
>NODE_888356_length_34_cov_1.029412	2	64	31250
>NODE_493124_length_31_cov_1.032258	2	61	32786.9
>NODE_2017663_length_35_cov_1.000000	2	65	30769.2
>NODE_402309_length_63_cov_1.063492	2	93	21505.4
>NODE_1779023_length_39_cov_1.000000	2	69	28985.5
>NODE_74359_length_31_cov_2.000000	2	61	32786.9
>NODE_1546090_length_32_cov_1.000000	2	62	32258.1
>NODE_890978_length_33_cov_1.000000	2	63	31746
>NODE_1415789_length_49_cov_1.000000	2	79	25316.5
>NODE_1437755_length_33_cov_1.878788	2	63	31746
>NODE_1415198_length_31_cov_1.000000	2	61	32786.9
>NODE_100766_length_253_cov_2.359684	2	283	7067.14
>NODE_1245803_length_70_cov_1.942857	2	100	20000
>NODE_1768189_length_140_cov_1.357143	2	170	11764.7
>NODE_1503860_length_31_cov_3.903226	2	61	32786.9
>NODE_1535500_length_31_cov_1.000000	2	61	32786.9
>NODE_1739611_length_31_cov_2.000000	2	61	32786.9
>NODE_1649341_length_33_cov_1.212121	2	63	31746
>NODE_1705380_length_108_cov_1.000000	2	138	14492.8
>NODE_744926_length_225_cov_1.266667	2	255	7843.14
>NODE_1555649_length_49_cov_1.632653	2	79	25316.5
>NODE_517522_length_54_cov_5.166667	2	84	23809.5
>NODE_1771695_length_31_cov_1.000000	2	61	32786.9
>NODE_909128_length_73_cov_1.013699	2	103	19417.5
>NODE_875137_length_35_cov_1.000000	2	65	30769.2
>NODE_346962_length_57_cov_1.964912	2	87	22988.5
>NODE_799814_length_34_cov_1.000000	2	64	31250
>NODE_1483809_length_155_cov_1.032258	2	185	10810.8
>NODE_1723656_length_73_cov_1.643836	2	103	19417.5
>NODE_1271149_length_115_cov_1.000000	2	145	13793.1
>NODE_182071_length_35_cov_3.000000	2	65	30769.2
>NODE_1243036_length_94_cov_1.000000	2	124	16129
>NODE_724574_length_104_cov_1.057692	2	134	14925.4
>NODE_811183_length_40_cov_1.000000	2	70	28571.4
>NODE_672676_length_133_cov_2.353384	2	163	12269.9
>NODE_1173503_length_43_cov_1.000000	2	73	27397.3
>NODE_120575_length_39_cov_1.076923	2	69	28985.5
>NODE_1409187_length_31_cov_1.580645	2	61	32786.9
>NODE_1557311_length_37_cov_1.000000	2	67	29850.7
>NODE_68965_length_121_cov_2.702479	2	151	13245
>NODE_1825532_length_36_cov_1.666667	2	66	30303
>NODE_753986_length_325_cov_1.150769	2	355	5633.8
>NODE_1928396_length_31_cov_1.000000	2	61	32786.9
>NODE_318318_length_36_cov_1.000000	2	66	30303
>NODE_634864_length_41_cov_2.658537	2	71	28169
>NODE_1377025_length_104_cov_2.115385	2	134	14925.4
>NODE_825602_length_31_cov_1.000000	2	61	32786.9
>NODE_1668548_length_36_cov_1.000000	2	66	30303
>NODE_93956_length_190_cov_1.642105	2	220	9090.91
>NODE_1460858_length_31_cov_1.000000	2	61	32786.9
>NODE_886044_length_129_cov_1.023256	2	159	12578.6
>NODE_1989065_length_87_cov_1.229885	2	117	17094
>NODE_950443_length_31_cov_1.000000	2	61	32786.9
>NODE_1822765_length_94_cov_1.106383	2	124	16129
>NODE_1052568_length_35_cov_1.114286	2	65	30769.2
>NODE_1668783_length_38_cov_1.000000	2	68	29411.8
>NODE_289374_length_31_cov_1.548387	2	61	32786.9
>NODE_1671282_length_37_cov_1.000000	2	67	29850.7
>NODE_894614_length_31_cov_4.000000	2	61	32786.9
>NODE_372612_length_31_cov_2.000000	2	61	32786.9
>NODE_177676_length_152_cov_1.125000	2	182	10989
>NODE_1282037_length_40_cov_1.100000	2	70	28571.4
>NODE_1874892_length_121_cov_1.950413	2	151	13245
>NODE_1945600_length_77_cov_1.012987	2	107	18691.6
>NODE_1735793_length_44_cov_1.000000	2	74	27027
>NODE_239237_length_33_cov_1.000000	2	63	31746
>NODE_187386_length_31_cov_2.000000	2	61	32786.9
>NODE_1343632_length_34_cov_3.000000	2	64	31250
>NODE_176632_length_177_cov_1.508475	2	207	9661.84
>NODE_1276119_length_36_cov_1.000000	2	66	30303
>NODE_1566278_length_50_cov_1.000000	2	80	25000
>NODE_663647_length_38_cov_1.684211	2	68	29411.8
>NODE_210656_length_124_cov_1.951613	2	154	12987
>NODE_1063689_length_31_cov_1.000000	2	61	32786.9
>NODE_1058227_length_58_cov_1.896552	2	88	22727.3
>NODE_1400034_length_34_cov_1.000000	2	64	31250
>NODE_1312206_length_31_cov_1.000000	2	61	32786.9
>NODE_809736_length_37_cov_1.027027	2	67	29850.7
>NODE_1901221_length_35_cov_1.000000	2	65	30769.2
>NODE_1273159_length_31_cov_1.000000	2	61	32786.9
>NODE_512172_length_31_cov_1.000000	2	61	32786.9
>NODE_1662424_length_31_cov_1.870968	2	61	32786.9
>NODE_956829_length_31_cov_1.000000	2	61	32786.9
>NODE_1242470_length_121_cov_1.842975	2	151	13245
>NODE_1651384_length_31_cov_1.000000	2	61	32786.9
>NODE_173958_length_299_cov_1.110368	2	329	6079.03
>NODE_107849_length_51_cov_1.352941	2	81	24691.4
>NODE_933936_length_47_cov_1.148936	2	77	25974
>NODE_377660_length_47_cov_1.000000	2	77	25974
>NODE_182247_length_35_cov_1.000000	2	65	30769.2
>NODE_1990700_length_32_cov_1.031250	2	62	32258.1
>NODE_1246507_length_58_cov_1.000000	2	88	22727.3
>NODE_1172397_length_80_cov_1.000000	2	110	18181.8
>NODE_1788522_length_31_cov_2.322581	2	61	32786.9
>NODE_660815_length_155_cov_1.496774	2	185	10810.8
>NODE_823951_length_86_cov_1.046512	2	116	17241.4
>NODE_25914_length_420_cov_2.366667	2	450	4444.44
>NODE_217358_length_31_cov_1.516129	2	61	32786.9
>NODE_1633608_length_34_cov_1.000000	2	64	31250
>NODE_1912631_length_32_cov_2.000000	2	62	32258.1
>NODE_1450758_length_95_cov_1.000000	2	125	16000
>NODE_2050269_length_36_cov_1.000000	2	66	30303
>NODE_1802435_length_39_cov_1.000000	2	69	28985.5
>NODE_1776914_length_42_cov_1.000000	2	72	27777.8
>NODE_1804959_length_32_cov_1.000000	2	62	32258.1
>NODE_1459908_length_44_cov_1.000000	2	74	27027
>NODE_1922793_length_31_cov_1.032258	2	61	32786.9
>NODE_1840455_length_52_cov_1.519231	2	82	24390.2
>NODE_1599558_length_31_cov_1.000000	2	61	32786.9
>NODE_1488319_length_31_cov_1.774194	2	61	32786.9
>NODE_1309389_length_47_cov_1.000000	2	77	25974
>NODE_1987076_length_42_cov_2.000000	2	72	27777.8
>NODE_911896_length_31_cov_1.774194	2	61	32786.9
>NODE_2023485_length_45_cov_1.000000	2	75	26666.7
>NODE_751640_length_176_cov_1.159091	2	206	9708.74
>NODE_621022_length_83_cov_1.000000	2	113	17699.1
>NODE_655238_length_178_cov_1.421348	2	208	9615.38
>NODE_971237_length_31_cov_3.741935	2	61	32786.9
>NODE_921765_length_31_cov_1.000000	2	61	32786.9
>NODE_1559998_length_35_cov_1.000000	2	65	30769.2
>NODE_1563623_length_31_cov_1.161290	2	61	32786.9
>NODE_1592881_length_47_cov_1.021277	2	77	25974
>NODE_960677_length_38_cov_1.000000	2	68	29411.8
>NODE_849240_length_50_cov_1.000000	2	80	25000
>NODE_271433_length_31_cov_1.161290	2	61	32786.9
>NODE_49603_length_54_cov_2.037037	2	84	23809.5
>NODE_252212_length_57_cov_1.543860	2	87	22988.5
>NODE_87115_length_31_cov_1.000000	2	61	32786.9
>NODE_1736959_length_31_cov_1.000000	2	61	32786.9
>NODE_156101_length_407_cov_1.464373	2	437	4576.66
>NODE_1633471_length_51_cov_1.098039	2	81	24691.4
>NODE_1355023_length_35_cov_1.000000	2	65	30769.2
>NODE_1370976_length_31_cov_2.096774	2	61	32786.9
>NODE_1788644_length_33_cov_1.181818	2	63	31746
>NODE_109851_length_38_cov_1.105263	2	68	29411.8
>NODE_1780228_length_58_cov_1.000000	2	88	22727.3
>NODE_749308_length_113_cov_1.000000	2	143	13986
>NODE_1289596_length_31_cov_1.000000	2	61	32786.9
>NODE_812236_length_167_cov_1.335329	2	197	10152.3
>NODE_785381_length_34_cov_1.176471	2	64	31250
>NODE_562936_length_356_cov_1.011236	2	386	5181.35
>NODE_1602677_length_32_cov_1.000000	2	62	32258.1
>NODE_644064_length_193_cov_1.051813	2	223	8968.61
>NODE_927080_length_46_cov_1.000000	2	76	26315.8
>NODE_1414029_length_40_cov_1.225000	2	70	28571.4
>NODE_434601_length_41_cov_1.000000	2	71	28169
>NODE_1564994_length_31_cov_1.774194	2	61	32786.9
>NODE_823855_length_31_cov_1.000000	2	61	32786.9
>NODE_939968_length_34_cov_1.117647	2	64	31250
>NODE_872477_length_32_cov_1.000000	2	62	32258.1
>NODE_318391_length_63_cov_1.190476	2	93	21505.4
>NODE_643210_length_35_cov_1.171429	2	65	30769.2
>NODE_1460167_length_55_cov_1.000000	2	85	23529.4
>NODE_525258_length_42_cov_1.000000	2	72	27777.8
>NODE_102740_length_178_cov_1.466292	2	208	9615.38
>NODE_1985411_length_47_cov_1.000000	2	77	25974
>NODE_329234_length_34_cov_1.205882	2	64	31250
>NODE_1397531_length_32_cov_1.000000	2	62	32258.1
>NODE_1953045_length_31_cov_2.000000	2	61	32786.9
>NODE_462915_length_99_cov_1.000000	2	129	15503.9
>NODE_1386522_length_40_cov_1.000000	2	70	28571.4
>NODE_1498435_length_33_cov_1.000000	2	63	31746
>NODE_1839532_length_34_cov_1.000000	2	64	31250
>NODE_1099792_length_47_cov_3.957447	2	77	25974
>NODE_861938_length_31_cov_1.000000	2	61	32786.9
>NODE_792224_length_32_cov_1.000000	2	62	32258.1
>NODE_1860815_length_40_cov_3.500000	2	70	28571.4
>NODE_312236_length_84_cov_2.619048	2	114	17543.9
>NODE_1647162_length_31_cov_1.000000	2	61	32786.9
>NODE_713746_length_32_cov_1.093750	2	62	32258.1
>NODE_1411999_length_104_cov_1.000000	2	134	14925.4
>NODE_312300_length_126_cov_3.714286	2	156	12820.5
>NODE_495257_length_31_cov_3.290323	2	61	32786.9
>NODE_369280_length_31_cov_2.967742	2	61	32786.9
>NODE_1799477_length_37_cov_1.567568	2	67	29850.7
>NODE_82779_length_39_cov_2.025641	2	69	28985.5
>NODE_982242_length_31_cov_2.000000	2	61	32786.9
>NODE_805538_length_31_cov_1.096774	2	61	32786.9
>NODE_1091262_length_62_cov_1.000000	2	92	21739.1
>NODE_772482_length_96_cov_1.000000	2	126	15873
>NODE_1067377_length_31_cov_1.000000	2	61	32786.9
>NODE_970879_length_117_cov_1.000000	2	147	13605.4
>NODE_139037_length_31_cov_1.967742	2	61	32786.9
>NODE_649194_length_31_cov_1.000000	2	61	32786.9
>NODE_787946_length_62_cov_2.000000	2	92	21739.1
>NODE_500941_length_192_cov_1.500000	2	222	9009.01
>NODE_233593_length_211_cov_1.545024	2	241	8298.76
>NODE_26331_length_31_cov_1.290323	2	61	32786.9
>NODE_1407523_length_35_cov_1.000000	2	65	30769.2
>NODE_1717331_length_31_cov_1.000000	2	61	32786.9
>NODE_194649_length_31_cov_6.483871	2	61	32786.9
>NODE_1558955_length_46_cov_1.000000	2	76	26315.8
>NODE_816843_length_31_cov_1.129032	2	61	32786.9
>NODE_1852416_length_43_cov_1.000000	2	73	27397.3
>NODE_265167_length_39_cov_3.000000	2	69	28985.5
>NODE_1893675_length_50_cov_1.000000	2	80	25000
>NODE_1857950_length_87_cov_4.954023	2	117	17094
>NODE_211302_length_31_cov_1.645161	2	61	32786.9
>NODE_1564071_length_76_cov_1.026316	2	106	18867.9
>NODE_1293260_length_36_cov_1.083333	2	66	30303
>NODE_276620_length_98_cov_1.540816	2	128	15625
>NODE_204114_length_210_cov_1.928571	2	240	8333.33
>NODE_1106449_length_237_cov_1.666667	2	267	7490.64
>NODE_50531_length_169_cov_2.248521	2	199	10050.3
>NODE_973432_length_40_cov_1.000000	2	70	28571.4
>NODE_1333722_length_31_cov_2.354839	2	61	32786.9
>NODE_73963_length_41_cov_1.000000	2	71	28169
>NODE_516055_length_58_cov_1.741379	2	88	22727.3
>NODE_1430292_length_31_cov_1.000000	2	61	32786.9
>NODE_146272_length_189_cov_1.269841	2	219	9132.42
>NODE_1405183_length_92_cov_1.695652	2	122	16393.4
>NODE_1235569_length_31_cov_1.000000	2	61	32786.9
>NODE_1406600_length_42_cov_1.547619	2	72	27777.8
>NODE_159833_length_31_cov_5.000000	2	61	32786.9
>NODE_141449_length_242_cov_1.293388	2	272	7352.94
>NODE_914862_length_41_cov_1.317073	2	71	28169
>NODE_1806600_length_39_cov_1.000000	2	69	28985.5
>NODE_1326885_length_31_cov_1.000000	2	61	32786.9
>NODE_1093518_length_52_cov_1.269231	2	82	24390.2
>NODE_36466_length_67_cov_1.000000	2	97	20618.6
>NODE_1998374_length_33_cov_1.000000	2	63	31746
>NODE_698864_length_50_cov_1.300000	2	80	25000
>NODE_1423293_length_33_cov_1.000000	2	63	31746
>NODE_1840302_length_31_cov_1.000000	2	61	32786.9
>NODE_1124829_length_43_cov_1.000000	2	73	27397.3
>NODE_1007573_length_160_cov_1.506250	2	190	10526.3
>NODE_299358_length_61_cov_2.803279	2	91	21978
>NODE_986987_length_35_cov_1.000000	2	65	30769.2
>NODE_1844283_length_39_cov_1.000000	2	69	28985.5
>NODE_1668026_length_32_cov_1.000000	2	62	32258.1
>NODE_343558_length_221_cov_1.212670	2	251	7968.13
>NODE_1189591_length_31_cov_1.000000	2	61	32786.9
>NODE_63802_length_215_cov_1.116279	2	245	8163.27
>NODE_523658_length_55_cov_1.036364	2	85	23529.4
>NODE_433170_length_120_cov_1.358333	2	150	13333.3
>NODE_1797945_length_83_cov_1.000000	2	113	17699.1
>NODE_592743_length_34_cov_2.088235	2	64	31250
>NODE_682096_length_123_cov_1.390244	2	153	13071.9
>NODE_1446638_length_68_cov_1.000000	2	98	20408.2
>NODE_811571_length_31_cov_1.000000	2	61	32786.9
>NODE_1033389_length_197_cov_1.213198	1	227	4405.29
>NODE_350638_length_104_cov_2.000000	1	134	7462.69
>NODE_1877148_length_47_cov_1.000000	1	77	12987
>NODE_1029726_length_96_cov_1.010417	1	126	7936.51
>NODE_464178_length_34_cov_1.058824	1	64	15625
>NODE_686472_length_73_cov_1.000000	1	103	9708.74
>NODE_1430110_length_67_cov_1.000000	1	97	10309.3
>NODE_378174_length_183_cov_1.322404	1	213	4694.84
>NODE_604996_length_110_cov_1.554545	1	140	7142.86
>NODE_677762_length_79_cov_1.000000	1	109	9174.31
>NODE_182685_length_212_cov_1.136792	1	242	4132.23
>NODE_453194_length_231_cov_1.060606	1	261	3831.42
>NODE_1083598_length_35_cov_1.000000	1	65	15384.6
>NODE_249417_length_184_cov_1.744565	1	214	4672.9
>NODE_1111646_length_96_cov_1.000000	1	126	7936.51
>NODE_1259041_length_106_cov_1.037736	1	136	7352.94
>NODE_925267_length_64_cov_1.000000	1	94	10638.3
>NODE_1240340_length_71_cov_2.000000	1	101	9900.99
>NODE_1410311_length_117_cov_1.000000	1	147	6802.72
>NODE_1399260_length_201_cov_1.427861	1	231	4329
>NODE_666735_length_124_cov_1.991935	1	154	6493.51
>NODE_168484_length_194_cov_1.505155	1	224	4464.29
>NODE_462975_length_117_cov_1.854701	1	147	6802.72
>NODE_1113570_length_74_cov_1.027027	1	104	9615.38
>NODE_661172_length_88_cov_1.113636	1	118	8474.58
>NODE_1395148_length_103_cov_1.097087	1	133	7518.8
>NODE_851169_length_53_cov_1.000000	1	83	12048.2
>NODE_1031023_length_31_cov_1.000000	1	61	16393.4
>NODE_601100_length_121_cov_1.421488	1	151	6622.52
>NODE_319840_length_179_cov_1.184358	1	209	4784.69
>NODE_424943_length_31_cov_1.000000	1	61	16393.4
>NODE_234782_length_117_cov_1.410256	1	147	6802.72
>NODE_1352104_length_88_cov_1.000000	1	118	8474.58
>NODE_477113_length_213_cov_1.070423	1	243	4115.23
>NODE_606266_length_40_cov_1.000000	1	70	14285.7
>NODE_2047335_length_119_cov_1.008403	1	149	6711.41
>NODE_1530516_length_31_cov_1.000000	1	61	16393.4
>NODE_1194447_length_68_cov_1.661765	1	98	10204.1
>NODE_1900262_length_31_cov_1.000000	1	61	16393.4
>NODE_1499946_length_177_cov_1.101695	1	207	4830.92
>NODE_92382_length_274_cov_1.759124	1	304	3289.47
>NODE_870033_length_31_cov_2.741935	1	61	16393.4
>NODE_196810_length_154_cov_1.629870	1	184	5434.78
>NODE_71069_length_32_cov_1.031250	1	62	16129
>NODE_1206971_length_117_cov_1.863248	1	147	6802.72
>NODE_1187576_length_120_cov_1.400000	1	150	6666.67
>NODE_216810_length_41_cov_1.048780	1	71	14084.5
>NODE_812212_length_48_cov_1.729167	1	78	12820.5
>NODE_632564_length_80_cov_1.087500	1	110	9090.91
>NODE_868960_length_101_cov_2.079208	1	131	7633.59
>NODE_1093395_length_39_cov_1.000000	1	69	14492.8
>NODE_1630923_length_76_cov_1.000000	1	106	9433.96
>NODE_18837_length_498_cov_1.787149	1	528	1893.94
>NODE_825998_length_109_cov_1.045872	1	139	7194.24
>NODE_118573_length_171_cov_3.017544	1	201	4975.12
>NODE_692847_length_62_cov_1.161290	1	92	10869.6
>NODE_337400_length_151_cov_1.596027	1	181	5524.86
>NODE_507616_length_201_cov_1.577114	1	231	4329
>NODE_722257_length_184_cov_1.570652	1	214	4672.9
>NODE_1397584_length_96_cov_1.000000	1	126	7936.51
>NODE_1034105_length_188_cov_1.287234	1	218	4587.16
>NODE_1663173_length_63_cov_1.000000	1	93	10752.7
>NODE_288788_length_383_cov_1.232376	1	413	2421.31
>NODE_1093337_length_205_cov_1.414634	1	235	4255.32
>NODE_1407700_length_222_cov_1.090090	1	252	3968.25
>NODE_71112_length_121_cov_1.429752	1	151	6622.52
>NODE_1267258_length_31_cov_1.000000	1	61	16393.4
>NODE_339384_length_89_cov_2.977528	1	119	8403.36
>NODE_1525549_length_82_cov_1.121951	1	112	8928.57
>NODE_912678_length_188_cov_1.595745	1	218	4587.16
>NODE_1417718_length_52_cov_1.000000	1	82	12195.1
>NODE_296693_length_116_cov_3.922414	1	146	6849.32
>NODE_564061_length_121_cov_1.289256	1	151	6622.52
>NODE_1421422_length_43_cov_1.000000	1	73	13698.6
>NODE_918376_length_119_cov_2.470588	1	149	6711.41
>NODE_213585_length_102_cov_2.313725	1	132	7575.76
>NODE_1983269_length_31_cov_1.000000	1	61	16393.4
>NODE_1164099_length_102_cov_1.068627	1	132	7575.76
>NODE_139394_length_251_cov_2.382470	1	281	3558.72
>NODE_496251_length_32_cov_2.000000	1	62	16129
>NODE_228911_length_86_cov_2.395349	1	116	8620.69
>NODE_20600_length_204_cov_1.754902	1	234	4273.5
>NODE_1124380_length_78_cov_1.000000	1	108	9259.26
>NODE_1691938_length_58_cov_1.000000	1	88	11363.6
>NODE_1055041_length_31_cov_1.000000	1	61	16393.4
>NODE_379832_length_233_cov_1.038627	1	263	3802.28
>NODE_1667836_length_31_cov_1.000000	1	61	16393.4
>NODE_1106149_length_83_cov_2.000000	1	113	8849.56
>NODE_589873_length_120_cov_1.475000	1	150	6666.67
>NODE_1407442_length_45_cov_1.000000	1	75	13333.3
>NODE_502402_length_65_cov_1.092308	1	95	10526.3
>NODE_578035_length_108_cov_1.101852	1	138	7246.38
>NODE_311976_length_39_cov_2.000000	1	69	14492.8
>NODE_1144322_length_117_cov_1.179487	1	147	6802.72
>NODE_113863_length_31_cov_1.000000	1	61	16393.4
>NODE_141365_length_121_cov_1.462810	1	151	6622.52
>NODE_476783_length_106_cov_2.000000	1	136	7352.94
>NODE_1800878_length_31_cov_1.000000	1	61	16393.4
>NODE_1616527_length_31_cov_2.000000	1	61	16393.4
>NODE_143537_length_94_cov_1.010638	1	124	8064.52
>NODE_268519_length_181_cov_1.436464	1	211	4739.34
>NODE_174360_length_182_cov_1.824176	1	212	4716.98
>NODE_1289134_length_121_cov_1.314050	1	151	6622.52
>NODE_782461_length_38_cov_1.000000	1	68	14705.9
>NODE_1914414_length_112_cov_1.116071	1	142	7042.25
>NODE_1418244_length_94_cov_1.042553	1	124	8064.52
>NODE_1999215_length_52_cov_1.000000	1	82	12195.1
>NODE_855426_length_121_cov_1.942149	1	151	6622.52
>NODE_244371_length_36_cov_1.111111	1	66	15151.5
>NODE_905540_length_121_cov_1.272727	1	151	6622.52
>NODE_228443_length_36_cov_2.027778	1	66	15151.5
>NODE_180124_length_105_cov_1.533333	1	135	7407.41
>NODE_1744740_length_97_cov_1.000000	1	127	7874.02
>NODE_90429_length_240_cov_1.066667	1	270	3703.7
>NODE_1862781_length_31_cov_1.000000	1	61	16393.4
>NODE_1260548_length_84_cov_2.023809	1	114	8771.93
>NODE_453088_length_104_cov_1.028846	1	134	7462.69
>NODE_449186_length_325_cov_1.486154	1	355	2816.9
>NODE_827107_length_34_cov_1.000000	1	64	15625
>NODE_1629775_length_114_cov_1.000000	1	144	6944.44
>NODE_529439_length_228_cov_1.337719	1	258	3875.97
>NODE_235272_length_201_cov_1.810945	1	231	4329
>NODE_1342932_length_208_cov_2.067308	1	238	4201.68
>NODE_1097751_length_79_cov_1.544304	1	109	9174.31
>NODE_337863_length_172_cov_1.906977	1	202	4950.5
>NODE_920171_length_36_cov_1.388889	1	66	15151.5
>NODE_303957_length_31_cov_3.000000	1	61	16393.4
>NODE_154595_length_248_cov_1.298387	1	278	3597.12
>NODE_479663_length_105_cov_1.085714	1	135	7407.41
>NODE_1666620_length_31_cov_1.677419	1	61	16393.4
>NODE_1493423_length_37_cov_1.000000	1	67	14925.4
>NODE_643345_length_185_cov_1.464865	1	215	4651.16
>NODE_1680558_length_81_cov_1.901235	1	111	9009.01
>NODE_718010_length_102_cov_1.019608	1	132	7575.76
>NODE_375724_length_72_cov_2.000000	1	102	9803.92
>NODE_1697264_length_32_cov_1.000000	1	62	16129
>NODE_1583544_length_50_cov_1.000000	1	80	12500
>NODE_184946_length_192_cov_1.265625	1	222	4504.5
>NODE_112524_length_89_cov_1.235955	1	119	8403.36
>NODE_343637_length_52_cov_1.000000	1	82	12195.1
>NODE_566482_length_121_cov_1.586777	1	151	6622.52
>NODE_841170_length_112_cov_1.000000	1	142	7042.25
>NODE_1819902_length_83_cov_2.000000	1	113	8849.56
>NODE_320203_length_274_cov_1.321168	1	304	3289.47
>NODE_813686_length_38_cov_1.000000	1	68	14705.9
>NODE_1140412_length_56_cov_1.214286	1	86	11627.9
>NODE_1066871_length_193_cov_1.103627	1	223	4484.3
>NODE_67557_length_107_cov_1.598131	1	137	7299.27
>NODE_319159_length_364_cov_1.513736	1	394	2538.07
>NODE_1618982_length_121_cov_1.198347	1	151	6622.52
>NODE_1493700_length_162_cov_1.179012	1	192	5208.33
>NODE_445409_length_256_cov_1.429688	1	286	3496.5
>NODE_1451192_length_53_cov_1.000000	1	83	12048.2
>NODE_1453379_length_94_cov_1.000000	1	124	8064.52
>NODE_1484303_length_121_cov_1.033058	1	151	6622.52
>NODE_1356942_length_76_cov_1.000000	1	106	9433.96
>NODE_1666259_length_83_cov_1.000000	1	113	8849.56
>NODE_197309_length_155_cov_1.400000	1	185	5405.41
>NODE_1126658_length_202_cov_1.103960	1	232	4310.34
>NODE_1233068_length_53_cov_1.000000	1	83	12048.2
>NODE_675245_length_95_cov_2.936842	1	125	8000
>NODE_1221493_length_116_cov_1.000000	1	146	6849.32
>NODE_1740445_length_31_cov_1.000000	1	61	16393.4
>NODE_1290783_length_114_cov_1.000000	1	144	6944.44
>NODE_1528889_length_80_cov_1.000000	1	110	9090.91
>NODE_262750_length_100_cov_1.060000	1	130	7692.31
>NODE_84179_length_64_cov_2.156250	1	94	10638.3
>NODE_417786_length_78_cov_1.243590	1	108	9259.26
>NODE_1020820_length_44_cov_1.000000	1	74	13513.5
>NODE_254245_length_109_cov_1.000000	1	139	7194.24
>NODE_1899856_length_85_cov_1.000000	1	115	8695.65
>NODE_145848_length_49_cov_1.326531	1	79	12658.2
>NODE_1389233_length_156_cov_1.551282	1	186	5376.34
>NODE_357647_length_42_cov_1.047619	1	72	13888.9
>NODE_652366_length_63_cov_1.746032	1	93	10752.7
>NODE_620877_length_32_cov_1.468750	1	62	16129
>NODE_728882_length_119_cov_1.000000	1	149	6711.41
>NODE_1921271_length_67_cov_1.000000	1	97	10309.3
>NODE_308004_length_66_cov_1.924242	1	96	10416.7
>NODE_1014630_length_42_cov_1.000000	1	72	13888.9
>NODE_56345_length_42_cov_2.809524	1	72	13888.9
>NODE_377851_length_157_cov_1.528662	1	187	5347.59
>NODE_449743_length_177_cov_1.367232	1	207	4830.92
>NODE_435393_length_101_cov_1.138614	1	131	7633.59
>NODE_142054_length_142_cov_1.556338	1	172	5813.95
>NODE_1036218_length_84_cov_1.023810	1	114	8771.93
>NODE_1416350_length_98_cov_1.000000	1	128	7812.5
>NODE_50143_length_50_cov_1.000000	1	80	12500
>NODE_1662377_length_31_cov_1.000000	1	61	16393.4
>NODE_1190385_length_65_cov_1.061538	1	95	10526.3
>NODE_1659290_length_120_cov_1.791667	1	150	6666.67
>NODE_360110_length_437_cov_1.608696	1	467	2141.33
>NODE_1668190_length_162_cov_1.512346	1	192	5208.33
>NODE_1197679_length_40_cov_2.000000	1	70	14285.7
>NODE_343588_length_131_cov_1.832061	1	161	6211.18
>NODE_1216482_length_59_cov_1.050847	1	89	11236
>NODE_1016919_length_108_cov_1.185185	1	138	7246.38
>NODE_698087_length_217_cov_1.101382	1	247	4048.58
>NODE_1849299_length_39_cov_1.000000	1	69	14492.8
>NODE_315141_length_35_cov_1.114286	1	65	15384.6
>NODE_54043_length_88_cov_1.806818	1	118	8474.58
>NODE_1470493_length_31_cov_1.000000	1	61	16393.4
>NODE_594460_length_120_cov_2.000000	1	150	6666.67
>NODE_184675_length_131_cov_1.244275	1	161	6211.18
>NODE_1089159_length_40_cov_1.000000	1	70	14285.7
>NODE_1354970_length_78_cov_1.000000	1	108	9259.26
>NODE_1684044_length_31_cov_1.000000	1	61	16393.4
>NODE_1877305_length_59_cov_1.000000	1	89	11236
>NODE_1656000_length_121_cov_2.041322	1	151	6622.52
>NODE_776897_length_255_cov_3.521569	1	285	3508.77
>NODE_69383_length_31_cov_1.000000	1	61	16393.4
>NODE_207743_length_128_cov_1.546875	1	158	6329.11
>NODE_205934_length_31_cov_1.451613	1	61	16393.4
>NODE_1833129_length_54_cov_1.000000	1	84	11904.8
>NODE_1496847_length_37_cov_1.000000	1	67	14925.4
>NODE_343114_length_223_cov_1.192825	1	253	3952.57
>NODE_318629_length_31_cov_1.096774	1	61	16393.4
>NODE_1542797_length_63_cov_1.000000	1	93	10752.7
>NODE_491101_length_35_cov_1.228571	1	65	15384.6
>NODE_1698041_length_121_cov_1.371901	1	151	6622.52
>NODE_476401_length_163_cov_1.380368	1	193	5181.35
>NODE_1839412_length_56_cov_1.000000	1	86	11627.9
>NODE_770854_length_42_cov_1.190476	1	72	13888.9
>NODE_1125645_length_42_cov_2.000000	1	72	13888.9
>NODE_1835002_length_48_cov_1.000000	1	78	12820.5
>NODE_350178_length_116_cov_1.612069	1	146	6849.32
>NODE_864176_length_129_cov_1.488372	1	159	6289.31
>NODE_336994_length_151_cov_1.602649	1	181	5524.86
>NODE_1277194_length_87_cov_1.011494	1	117	8547.01
>NODE_808972_length_109_cov_1.660550	1	139	7194.24
>NODE_370325_length_38_cov_2.447368	1	68	14705.9
>NODE_257188_length_51_cov_1.196078	1	81	12345.7
>NODE_203658_length_134_cov_1.656716	1	164	6097.56
>NODE_1384853_length_102_cov_1.196078	1	132	7575.76
>NODE_55675_length_61_cov_1.721311	1	91	10989
>NODE_184088_length_121_cov_1.628099	1	151	6622.52
>NODE_359358_length_191_cov_2.041885	1	221	4524.89
>NODE_1323608_length_87_cov_1.114943	1	117	8547.01
>NODE_1569884_length_126_cov_1.031746	1	156	6410.26
>NODE_651953_length_96_cov_1.145833	1	126	7936.51
>NODE_1417611_length_115_cov_1.000000	1	145	6896.55
>NODE_814007_length_31_cov_3.322581	1	61	16393.4
>NODE_2050817_length_31_cov_1.000000	1	61	16393.4
>NODE_1200265_length_167_cov_1.443114	1	197	5076.14
>NODE_1495384_length_52_cov_1.000000	1	82	12195.1
>NODE_116903_length_82_cov_1.170732	1	112	8928.57
>NODE_358449_length_117_cov_2.307692	1	147	6802.72
>NODE_1187786_length_117_cov_1.162393	1	147	6802.72
>NODE_769459_length_95_cov_2.126316	1	125	8000
>NODE_959824_length_31_cov_1.000000	1	61	16393.4
>NODE_2007910_length_36_cov_3.888889	1	66	15151.5
>NODE_1583068_length_31_cov_1.064516	1	61	16393.4
>NODE_1588058_length_54_cov_1.000000	1	84	11904.8
>NODE_266394_length_101_cov_2.000000	1	131	7633.59
>NODE_888339_length_44_cov_1.000000	1	74	13513.5
>NODE_1830362_length_47_cov_1.000000	1	77	12987
>NODE_1327775_length_74_cov_1.229730	1	104	9615.38
>NODE_1242463_length_135_cov_1.466667	1	165	6060.61
>NODE_781530_length_76_cov_1.434211	1	106	9433.96
>NODE_1757026_length_52_cov_1.442308	1	82	12195.1
>NODE_139805_length_358_cov_1.636871	1	388	2577.32
>NODE_178663_length_143_cov_2.825175	1	173	5780.35
>NODE_919227_length_112_cov_2.026786	1	142	7042.25
>NODE_1603407_length_155_cov_1.561290	1	185	5405.41
>NODE_831046_length_32_cov_4.000000	1	62	16129
>NODE_1716821_length_121_cov_1.942149	1	151	6622.52
>NODE_310381_length_86_cov_2.000000	1	116	8620.69
>NODE_1492078_length_87_cov_1.000000	1	117	8547.01
>NODE_790150_length_36_cov_1.055556	1	66	15151.5
>NODE_1278837_length_214_cov_1.476635	1	244	4098.36
>NODE_1905157_length_31_cov_1.000000	1	61	16393.4
>NODE_1905096_length_31_cov_1.000000	1	61	16393.4
>NODE_26820_length_120_cov_2.316667	1	150	6666.67
>NODE_53641_length_658_cov_5.788754	1	688	1453.49
>NODE_476699_length_121_cov_1.421488	1	151	6622.52
>NODE_1089787_length_183_cov_1.797814	1	213	4694.84
>NODE_1343647_length_112_cov_1.758929	1	142	7042.25
>NODE_447262_length_121_cov_1.975207	1	151	6622.52
>NODE_454088_length_32_cov_1.000000	1	62	16129
>NODE_1330215_length_31_cov_1.000000	1	61	16393.4
>NODE_95847_length_121_cov_1.652893	1	151	6622.52
>NODE_825465_length_161_cov_1.509317	1	191	5235.6
>NODE_995820_length_106_cov_2.688679	1	136	7352.94
>NODE_250188_length_285_cov_1.270175	1	315	3174.6
>NODE_1088235_length_31_cov_1.000000	1	61	16393.4
>NODE_684609_length_80_cov_1.025000	1	110	9090.91
>NODE_1585583_length_31_cov_4.548387	1	61	16393.4
>NODE_580511_length_227_cov_1.061674	1	257	3891.05
>NODE_157887_length_225_cov_1.871111	1	255	3921.57
>NODE_404676_length_38_cov_1.000000	1	68	14705.9
>NODE_991791_length_158_cov_1.525316	1	188	5319.15
>NODE_857101_length_147_cov_3.278912	1	177	5649.72
>NODE_1234207_length_32_cov_1.000000	1	62	16129
>NODE_1991922_length_120_cov_1.000000	1	150	6666.67
>NODE_1379889_length_31_cov_2.000000	1	61	16393.4
>NODE_480028_length_34_cov_1.647059	1	64	15625
>NODE_398553_length_69_cov_1.811594	1	99	10101
>NODE_1802414_length_90_cov_1.000000	1	120	8333.33
>NODE_1499199_length_44_cov_1.000000	1	74	13513.5
>NODE_2034637_length_35_cov_1.028571	1	65	15384.6
>NODE_737723_length_268_cov_1.354478	1	298	3355.7
>NODE_247919_length_120_cov_1.183333	1	150	6666.67
>NODE_1493820_length_239_cov_1.004184	1	269	3717.47
>NODE_185797_length_43_cov_3.255814	1	73	13698.6
>NODE_283569_length_41_cov_2.000000	1	71	14084.5
>NODE_407594_length_337_cov_1.080119	1	367	2724.8
>NODE_1237838_length_103_cov_1.000000	1	133	7518.8
>NODE_332862_length_130_cov_2.038461	1	160	6250
>NODE_1141518_length_120_cov_1.808333	1	150	6666.67
>NODE_659229_length_221_cov_1.524887	1	251	3984.06
>NODE_508770_length_201_cov_1.218905	1	231	4329
>NODE_772246_length_36_cov_1.750000	1	66	15151.5
>NODE_1495950_length_197_cov_1.467005	1	227	4405.29
>NODE_1177995_length_78_cov_1.000000	1	108	9259.26
>NODE_372781_length_142_cov_1.500000	1	172	5813.95
>NODE_694925_length_54_cov_1.000000	1	84	11904.8
>NODE_598697_length_137_cov_1.051095	1	167	5988.02
>NODE_1771408_length_31_cov_1.000000	1	61	16393.4
>NODE_435210_length_31_cov_1.032258	1	61	16393.4
>NODE_767475_length_121_cov_1.925620	1	151	6622.52
>NODE_348553_length_117_cov_1.222222	1	147	6802.72
>NODE_975904_length_102_cov_1.019608	1	132	7575.76
>NODE_1763797_length_65_cov_1.000000	1	95	10526.3
>NODE_408300_length_34_cov_2.000000	1	64	15625
>NODE_405391_length_143_cov_1.195804	1	173	5780.35
>NODE_1065271_length_48_cov_1.395833	1	78	12820.5
>NODE_48432_length_131_cov_6.770992	1	161	6211.18
>NODE_1106469_length_106_cov_1.009434	1	136	7352.94
>NODE_214133_length_87_cov_1.597701	1	117	8547.01
>NODE_1151442_length_126_cov_1.023810	1	156	6410.26
>NODE_330761_length_117_cov_1.470086	1	147	6802.72
>NODE_27654_length_40_cov_1.500000	1	70	14285.7
>NODE_21297_length_41_cov_1.463415	1	71	14084.5
>NODE_1602543_length_31_cov_1.000000	1	61	16393.4
>NODE_140444_length_148_cov_1.614865	1	178	5617.98
>NODE_649172_length_190_cov_1.394737	1	220	4545.45
>NODE_1093316_length_31_cov_1.000000	1	61	16393.4
>NODE_1201774_length_97_cov_1.051546	1	127	7874.02
>NODE_1237622_length_44_cov_1.000000	1	74	13513.5
>NODE_1582524_length_190_cov_1.373684	1	220	4545.45
>NODE_624824_length_110_cov_1.136364	1	140	7142.86
>NODE_722786_length_337_cov_1.418398	1	367	2724.8
>NODE_109613_length_54_cov_1.000000	1	84	11904.8
>NODE_470772_length_57_cov_1.017544	1	87	11494.3
>NODE_283430_length_31_cov_1.290323	1	61	16393.4
>NODE_596778_length_65_cov_1.000000	1	95	10526.3
>NODE_1089816_length_41_cov_1.000000	1	71	14084.5
>NODE_144622_length_33_cov_1.666667	1	63	15873
>NODE_1984240_length_49_cov_1.000000	1	79	12658.2
>NODE_638154_length_198_cov_1.222222	1	228	4385.96
>NODE_431722_length_75_cov_1.373333	1	105	9523.81
>NODE_789737_length_93_cov_1.892473	1	123	8130.08
>NODE_1488535_length_69_cov_1.000000	1	99	10101
>NODE_1355298_length_117_cov_1.008547	1	147	6802.72
>NODE_1326710_length_81_cov_1.037037	1	111	9009.01
>NODE_253586_length_113_cov_1.584071	1	143	6993.01
>NODE_1633891_length_31_cov_1.000000	1	61	16393.4
>NODE_1166740_length_116_cov_1.008621	1	146	6849.32
>NODE_60134_length_42_cov_2.000000	1	72	13888.9
>NODE_1264624_length_125_cov_1.616000	1	155	6451.61
>NODE_718328_length_59_cov_1.000000	1	89	11236
>NODE_176214_length_37_cov_1.027027	1	67	14925.4
>NODE_435199_length_62_cov_1.935484	1	92	10869.6
>NODE_1124628_length_74_cov_1.716216	1	104	9615.38
>NODE_69841_length_540_cov_2.138889	1	570	1754.39
>NODE_168621_length_148_cov_1.628378	1	178	5617.98
>NODE_1006806_length_103_cov_1.058252	1	133	7518.8
>NODE_556119_length_181_cov_1.337017	1	211	4739.34
>NODE_1741263_length_94_cov_1.000000	1	124	8064.52
>NODE_1376578_length_62_cov_1.032258	1	92	10869.6
>NODE_1398454_length_199_cov_1.216080	1	229	4366.81
>NODE_781559_length_102_cov_2.000000	1	132	7575.76
>NODE_16101_length_130_cov_1.876923	1	160	6250
>NODE_1130763_length_31_cov_1.000000	1	61	16393.4
>NODE_183388_length_109_cov_1.000000	1	139	7194.24
>NODE_164275_length_136_cov_1.257353	1	166	6024.1
>NODE_1240053_length_144_cov_1.680556	1	174	5747.13
>NODE_363666_length_123_cov_1.699187	1	153	6535.95
>NODE_1142143_length_44_cov_1.000000	1	74	13513.5
>NODE_251719_length_222_cov_1.027027	1	252	3968.25
>NODE_1935924_length_89_cov_1.000000	1	119	8403.36
>NODE_1442115_length_109_cov_1.899083	1	139	7194.24
>NODE_211081_length_177_cov_1.954802	1	207	4830.92
>NODE_334867_length_144_cov_1.062500	1	174	5747.13
>NODE_1545831_length_31_cov_1.000000	1	61	16393.4
>NODE_173140_length_170_cov_1.347059	1	200	5000
>NODE_61249_length_242_cov_1.454545	1	272	3676.47
>NODE_1404881_length_67_cov_1.000000	1	97	10309.3
>NODE_427970_length_121_cov_1.851240	1	151	6622.52
>NODE_500794_length_38_cov_1.000000	1	68	14705.9
>NODE_1325169_length_76_cov_1.000000	1	106	9433.96
>NODE_1336956_length_121_cov_1.380165	1	151	6622.52
>NODE_956195_length_112_cov_1.258929	1	142	7042.25
>NODE_1479848_length_88_cov_2.000000	1	118	8474.58
>NODE_32978_length_111_cov_15.756757	1	141	7092.2
>NODE_557238_length_66_cov_1.106061	1	96	10416.7
>NODE_1734510_length_60_cov_2.133333	1	90	11111.1
>NODE_818704_length_35_cov_1.114286	1	65	15384.6
>NODE_905206_length_121_cov_1.190083	1	151	6622.52
>NODE_637830_length_35_cov_1.371429	1	65	15384.6
>NODE_1671102_length_38_cov_1.000000	1	68	14705.9
>NODE_1855327_length_69_cov_2.956522	1	99	10101
>NODE_287239_length_31_cov_1.096774	1	61	16393.4
>NODE_1136095_length_106_cov_1.000000	1	136	7352.94
>NODE_199849_length_120_cov_1.675000	1	150	6666.67
>NODE_22349_length_128_cov_1.875000	1	158	6329.11
>NODE_645237_length_106_cov_1.160377	1	136	7352.94
>NODE_430037_length_165_cov_1.696970	1	195	5128.21
>NODE_1414819_length_141_cov_1.028369	1	171	5847.95
>NODE_1700861_length_51_cov_1.803922	1	81	12345.7
>NODE_174505_length_124_cov_1.056452	1	154	6493.51
>NODE_1236522_length_49_cov_2.448980	1	79	12658.2
>NODE_1428498_length_127_cov_1.283465	1	157	6369.43
>NODE_181422_length_74_cov_1.162162	1	104	9615.38
>NODE_172164_length_305_cov_1.203279	1	335	2985.07
>NODE_1904303_length_188_cov_1.223404	1	218	4587.16
>NODE_263184_length_119_cov_1.823529	1	149	6711.41
>NODE_115387_length_79_cov_1.253165	1	109	9174.31
>NODE_623210_length_42_cov_1.166667	1	72	13888.9
>NODE_1178487_length_120_cov_1.033333	1	150	6666.67
>NODE_748842_length_32_cov_1.000000	1	62	16129
>NODE_18592_length_96_cov_1.083333	1	126	7936.51
>NODE_1442665_length_36_cov_1.000000	1	66	15151.5
>NODE_891846_length_139_cov_1.115108	1	169	5917.16
>NODE_244856_length_44_cov_1.295455	1	74	13513.5
>NODE_1158287_length_163_cov_1.460123	1	193	5181.35
>NODE_95957_length_111_cov_1.621622	1	141	7092.2
>NODE_111019_length_272_cov_1.290441	1	302	3311.26
>NODE_1436062_length_121_cov_1.776860	1	151	6622.52
>NODE_1734047_length_31_cov_1.000000	1	61	16393.4
>NODE_1204402_length_98_cov_1.000000	1	128	7812.5
>NODE_965541_length_32_cov_1.031250	1	62	16129
>NODE_1103365_length_53_cov_2.264151	1	83	12048.2
>NODE_1658369_length_31_cov_1.129032	1	61	16393.4
>NODE_265123_length_224_cov_1.598214	1	254	3937.01
>NODE_215024_length_62_cov_1.048387	1	92	10869.6
>NODE_208824_length_128_cov_2.289062	1	158	6329.11
>NODE_43154_length_279_cov_2.129032	1	309	3236.25
>NODE_1371923_length_91_cov_1.065934	1	121	8264.46
>NODE_1579841_length_31_cov_1.000000	1	61	16393.4
>NODE_1498447_length_59_cov_1.644068	1	89	11236
>NODE_2037143_length_88_cov_1.000000	1	118	8474.58
>NODE_1380914_length_32_cov_3.156250	1	62	16129
>NODE_1271251_length_283_cov_1.282686	1	313	3194.89
>NODE_1182122_length_31_cov_1.096774	1	61	16393.4
>NODE_749930_length_160_cov_1.850000	1	190	5263.16
>NODE_905927_length_146_cov_1.321918	1	176	5681.82
>NODE_196264_length_124_cov_1.258065	1	154	6493.51
>NODE_416174_length_110_cov_1.236364	1	140	7142.86
>NODE_1878001_length_71_cov_1.000000	1	101	9900.99
>NODE_1425778_length_163_cov_1.484663	1	193	5181.35
>NODE_434373_length_309_cov_1.799353	1	339	2949.85
>NODE_1105392_length_59_cov_1.220339	1	89	11236
>NODE_1020915_length_82_cov_1.000000	1	112	8928.57
>NODE_1339231_length_104_cov_1.721154	1	134	7462.69
>NODE_796713_length_107_cov_1.411215	1	137	7299.27
>NODE_1809154_length_79_cov_1.063291	1	109	9174.31
>NODE_1998476_length_31_cov_1.000000	1	61	16393.4
>NODE_471834_length_287_cov_1.473868	1	317	3154.57
>NODE_1667557_length_95_cov_1.052632	1	125	8000
>NODE_1803228_length_31_cov_1.000000	1	61	16393.4
>NODE_800992_length_43_cov_1.744186	1	73	13698.6
>NODE_1291138_length_52_cov_1.057692	1	82	12195.1
>NODE_253869_length_66_cov_1.712121	1	96	10416.7
>NODE_200978_length_237_cov_1.021097	1	267	3745.32
>NODE_434959_length_76_cov_1.000000	1	106	9433.96
>NODE_481478_length_134_cov_1.798507	1	164	6097.56
>NODE_918002_length_90_cov_1.155556	1	120	8333.33
>NODE_561908_length_91_cov_1.065934	1	121	8264.46
>NODE_1117847_length_31_cov_3.645161	1	61	16393.4
>NODE_347599_length_320_cov_1.453125	1	350	2857.14
>NODE_507486_length_183_cov_1.530055	1	213	4694.84
>NODE_1139729_length_74_cov_1.094595	1	104	9615.38
>NODE_655010_length_121_cov_1.578512	1	151	6622.52
>NODE_64923_length_31_cov_2.000000	1	61	16393.4
>NODE_1638906_length_188_cov_1.042553	1	218	4587.16
>NODE_351779_length_188_cov_1.803192	1	218	4587.16
>NODE_1680791_length_119_cov_1.050420	1	149	6711.41
>NODE_416882_length_66_cov_1.606061	1	96	10416.7
>NODE_253856_length_88_cov_1.022727	1	118	8474.58
>NODE_22254_length_404_cov_2.002475	1	434	2304.15
>NODE_1088581_length_107_cov_1.271028	1	137	7299.27
>NODE_4698_length_243_cov_1.930041	1	273	3663
>NODE_295515_length_121_cov_1.371901	1	151	6622.52
>NODE_184977_length_85_cov_1.282353	1	115	8695.65
>NODE_771328_length_31_cov_1.032258	1	61	16393.4
>NODE_51273_length_196_cov_1.408163	1	226	4424.78
>NODE_662518_length_92_cov_1.086957	1	122	8196.72
>NODE_453560_length_121_cov_1.206612	1	151	6622.52
>NODE_1425419_length_34_cov_1.000000	1	64	15625
>NODE_24581_length_84_cov_1.726190	1	114	8771.93
>NODE_136645_length_206_cov_1.543689	1	236	4237.29
>NODE_1423429_length_31_cov_1.000000	1	61	16393.4
>NODE_786461_length_92_cov_1.826087	1	122	8196.72
>NODE_307164_length_233_cov_1.463519	1	263	3802.28
>NODE_1947650_length_47_cov_1.000000	1	77	12987
>NODE_340416_length_31_cov_1.032258	1	61	16393.4
>NODE_1664961_length_114_cov_1.000000	1	144	6944.44
>NODE_2044843_length_51_cov_1.000000	1	81	12345.7
>NODE_183822_length_60_cov_2.000000	1	90	11111.1
>NODE_1435940_length_93_cov_1.591398	1	123	8130.08
>NODE_744415_length_209_cov_1.157895	1	239	4184.1
>NODE_891212_length_105_cov_1.152381	1	135	7407.41
>NODE_1946189_length_50_cov_1.000000	1	80	12500
>NODE_474768_length_86_cov_1.000000	1	116	8620.69
>NODE_1622164_length_99_cov_1.000000	1	129	7751.94
>NODE_1704905_length_96_cov_2.000000	1	126	7936.51
>NODE_1424780_length_53_cov_1.000000	1	83	12048.2
>NODE_396136_length_159_cov_1.477987	1	189	5291.01
>NODE_159942_length_109_cov_1.770642	1	139	7194.24
>NODE_967259_length_121_cov_1.537190	1	151	6622.52
>NODE_630976_length_195_cov_1.574359	1	225	4444.44
>NODE_402281_length_95_cov_1.400000	1	125	8000
>NODE_1421671_length_76_cov_1.013158	1	106	9433.96
>NODE_38345_length_47_cov_2.000000	1	77	12987
>NODE_258029_length_186_cov_1.096774	1	216	4629.63
>NODE_1568269_length_31_cov_1.000000	1	61	16393.4
>NODE_1356870_length_98_cov_1.000000	1	128	7812.5
>NODE_1984984_length_121_cov_1.198347	1	151	6622.52
>NODE_1200452_length_34_cov_2.000000	1	64	15625
>NODE_202686_length_152_cov_2.328947	1	182	5494.51
>NODE_450467_length_120_cov_1.475000	1	150	6666.67
>NODE_851171_length_46_cov_1.000000	1	76	13157.9
>NODE_594050_length_68_cov_1.029412	1	98	10204.1
>NODE_1531109_length_87_cov_1.505747	1	117	8547.01
>NODE_767167_length_140_cov_1.864286	1	170	5882.35
>NODE_793990_length_31_cov_1.096774	1	61	16393.4
>NODE_1018989_length_100_cov_1.000000	1	130	7692.31
>NODE_320119_length_132_cov_1.833333	1	162	6172.84
>NODE_1520466_length_120_cov_1.000000	1	150	6666.67
>NODE_382040_length_183_cov_1.278689	1	213	4694.84
>NODE_1531263_length_192_cov_1.005208	1	222	4504.5
>NODE_465298_length_62_cov_2.000000	1	92	10869.6
>NODE_1902565_length_33_cov_1.000000	1	63	15873
>NODE_403163_length_95_cov_1.936842	1	125	8000
>NODE_1410019_length_119_cov_1.109244	1	149	6711.41
>NODE_562983_length_73_cov_1.054795	1	103	9708.74
>NODE_1250183_length_157_cov_1.343949	1	187	5347.59
>NODE_208612_length_86_cov_1.000000	1	116	8620.69
>NODE_1443923_length_98_cov_2.000000	1	128	7812.5
>NODE_1307363_length_32_cov_2.000000	1	62	16129
>NODE_813094_length_70_cov_2.942857	1	100	10000
>NODE_1273197_length_73_cov_1.000000	1	103	9708.74
>NODE_977051_length_105_cov_1.771429	1	135	7407.41
>NODE_316475_length_152_cov_1.592105	1	182	5494.51
>NODE_1467175_length_121_cov_1.347107	1	151	6622.52
>NODE_1170826_length_92_cov_1.043478	1	122	8196.72
>NODE_925882_length_100_cov_2.000000	1	130	7692.31
>NODE_933309_length_34_cov_2.000000	1	64	15625
>NODE_249123_length_164_cov_1.384146	1	194	5154.64
>NODE_287194_length_228_cov_1.745614	1	258	3875.97
>NODE_1332334_length_159_cov_1.006289	1	189	5291.01
>NODE_2039848_length_117_cov_1.623932	1	147	6802.72
>NODE_1277193_length_60_cov_1.000000	1	90	11111.1
>NODE_238732_length_78_cov_2.089744	1	108	9259.26
>NODE_1083462_length_202_cov_1.193069	1	232	4310.34
>NODE_1376618_length_33_cov_1.000000	1	63	15873
>NODE_1225262_length_101_cov_1.425743	1	131	7633.59
>NODE_26271_length_119_cov_1.663866	1	149	6711.41
>NODE_1494393_length_43_cov_1.000000	1	73	13698.6
>NODE_95538_length_33_cov_1.393939	1	63	15873
>NODE_550207_length_169_cov_2.378698	1	199	5025.13
>NODE_667584_length_132_cov_1.500000	1	162	6172.84
>NODE_124227_length_97_cov_3.690722	1	127	7874.02
>NODE_352770_length_120_cov_1.841667	1	150	6666.67
>NODE_1858522_length_138_cov_1.202899	1	168	5952.38
>NODE_1293752_length_31_cov_1.000000	1	61	16393.4
>NODE_375737_length_115_cov_1.017391	1	145	6896.55
>NODE_1562448_length_31_cov_1.000000	1	61	16393.4
>NODE_1423083_length_84_cov_1.000000	1	114	8771.93
>NODE_293662_length_156_cov_2.980769	1	186	5376.34
>NODE_636599_length_51_cov_1.254902	1	81	12345.7
>NODE_919019_length_48_cov_2.000000	1	78	12820.5
>NODE_487071_length_117_cov_1.000000	1	147	6802.72
>NODE_605930_length_39_cov_1.000000	1	69	14492.8
>NODE_1451851_length_51_cov_1.000000	1	81	12345.7
>NODE_241514_length_103_cov_1.699029	1	133	7518.8
>NODE_395286_length_118_cov_2.161017	1	148	6756.76
>NODE_1189555_length_82_cov_1.682927	1	112	8928.57
>NODE_202243_length_66_cov_1.272727	1	96	10416.7
>NODE_1458834_length_93_cov_1.010753	1	123	8130.08
>NODE_298976_length_92_cov_1.000000	1	122	8196.72
>NODE_1457990_length_37_cov_1.000000	1	67	14925.4
>NODE_1577396_length_90_cov_1.600000	1	120	8333.33
>NODE_56227_length_87_cov_1.172414	1	117	8547.01
>NODE_564009_length_135_cov_1.081481	1	165	6060.61
>NODE_644344_length_86_cov_1.058140	1	116	8620.69
>NODE_298422_length_31_cov_3.516129	1	61	16393.4
>NODE_248985_length_109_cov_1.477064	1	139	7194.24
>NODE_2022361_length_49_cov_1.000000	1	79	12658.2
>NODE_1996990_length_81_cov_1.000000	1	111	9009.01
>NODE_524336_length_58_cov_2.000000	1	88	11363.6
>NODE_315140_length_31_cov_1.000000	1	61	16393.4
>NODE_812980_length_114_cov_1.184211	1	144	6944.44
>NODE_319822_length_212_cov_1.570755	1	242	4132.23
>NODE_154845_length_121_cov_1.198347	1	151	6622.52
>NODE_291588_length_203_cov_2.157635	1	233	4291.85
>NODE_131123_length_154_cov_1.435065	1	184	5434.78
>NODE_764348_length_158_cov_1.721519	1	188	5319.15
>NODE_184636_length_73_cov_1.054795	1	103	9708.74
>NODE_1451541_length_82_cov_1.000000	1	112	8928.57
>NODE_939354_length_95_cov_1.178947	1	125	8000
>NODE_763861_length_62_cov_1.048387	1	92	10869.6
>NODE_1629716_length_121_cov_1.578512	1	151	6622.52
>NODE_853529_length_31_cov_1.000000	1	61	16393.4
>NODE_342253_length_102_cov_1.686275	1	132	7575.76
>NODE_1340869_length_46_cov_1.260870	1	76	13157.9
>NODE_805585_length_31_cov_1.709677	1	61	16393.4
>NODE_2020927_length_91_cov_1.000000	1	121	8264.46
>NODE_104208_length_131_cov_1.709924	1	161	6211.18
>NODE_69464_length_227_cov_2.418502	1	257	3891.05
>NODE_1397202_length_215_cov_1.125581	1	245	4081.63
>NODE_19148_length_120_cov_1.533333	1	150	6666.67
>NODE_929368_length_85_cov_1.011765	1	115	8695.65
>NODE_161885_length_202_cov_1.267327	1	232	4310.34
>NODE_818737_length_75_cov_1.666667	1	105	9523.81
>NODE_684797_length_101_cov_2.000000	1	131	7633.59
>NODE_238331_length_78_cov_1.102564	1	108	9259.26
>NODE_582446_length_147_cov_2.040816	1	177	5649.72
>NODE_1545102_length_97_cov_1.020619	1	127	7874.02
>NODE_32821_length_155_cov_2.174194	1	185	5405.41
>NODE_1362043_length_60_cov_1.033333	1	90	11111.1
>NODE_1743820_length_58_cov_1.000000	1	88	11363.6
>NODE_281651_length_38_cov_1.315789	1	68	14705.9
>NODE_1531501_length_31_cov_1.000000	1	61	16393.4
>NODE_307769_length_105_cov_2.000000	1	135	7407.41
>NODE_129813_length_135_cov_1.644444	1	165	6060.61
>NODE_135767_length_290_cov_1.575862	1	320	3125
>NODE_490252_length_149_cov_1.691275	1	179	5586.59
>NODE_53431_length_134_cov_1.798507	1	164	6097.56
>NODE_1444477_length_35_cov_1.000000	1	65	15384.6
>NODE_287974_length_159_cov_1.522013	1	189	5291.01
>NODE_1840260_length_52_cov_1.000000	1	82	12195.1
>NODE_215098_length_313_cov_1.942492	1	343	2915.45
>NODE_1090707_length_31_cov_1.096774	1	61	16393.4
>NODE_85674_length_375_cov_2.506667	1	405	2469.14
>NODE_422782_length_31_cov_1.000000	1	61	16393.4
>NODE_2029788_length_37_cov_90.594597	1	67	14925.4
>NODE_1730291_length_121_cov_2.190083	1	151	6622.52
>NODE_177032_length_142_cov_1.605634	1	172	5813.95
>NODE_1547733_length_74_cov_2.000000	1	104	9615.38
>NODE_1165522_length_77_cov_1.000000	1	107	9345.79
>NODE_365208_length_121_cov_1.132231	1	151	6622.52
>NODE_763015_length_121_cov_1.710744	1	151	6622.52
>NODE_27824_length_47_cov_2.127660	1	77	12987
>NODE_990307_length_106_cov_1.216981	1	136	7352.94
>NODE_1418141_length_85_cov_1.258824	1	115	8695.65
>NODE_350137_length_113_cov_2.000000	1	143	6993.01
>NODE_1685069_length_97_cov_1.010309	1	127	7874.02
>NODE_559491_length_292_cov_2.020548	1	322	3105.59
>NODE_1233090_length_142_cov_2.718310	1	172	5813.95
>NODE_1278636_length_39_cov_1.000000	1	69	14492.8
>NODE_875899_length_31_cov_1.000000	1	61	16393.4
>NODE_2027800_length_81_cov_2.000000	1	111	9009.01
>NODE_1355303_length_188_cov_1.250000	1	218	4587.16
>NODE_194783_length_31_cov_2.193548	1	61	16393.4
>NODE_112744_length_108_cov_2.000000	1	138	7246.38
>NODE_408226_length_80_cov_1.137500	1	110	9090.91
>NODE_1217406_length_40_cov_1.000000	1	70	14285.7
>NODE_1459399_length_49_cov_1.000000	1	79	12658.2
>NODE_343209_length_31_cov_1.000000	1	61	16393.4
>NODE_559525_length_121_cov_1.561983	1	151	6622.52
>NODE_645451_length_127_cov_1.338583	1	157	6369.43
>NODE_276014_length_232_cov_1.094828	1	262	3816.79
>NODE_1601115_length_225_cov_1.075556	1	255	3921.57
>NODE_604335_length_379_cov_1.287599	1	409	2444.99
>NODE_582988_length_104_cov_2.000000	1	134	7462.69
>NODE_874825_length_117_cov_1.811966	1	147	6802.72
>NODE_1415437_length_31_cov_1.000000	1	61	16393.4
>NODE_287441_length_329_cov_1.753799	1	359	2785.52
>NODE_365894_length_126_cov_1.301587	1	156	6410.26
>NODE_1139352_length_83_cov_1.000000	1	113	8849.56
>NODE_1897949_length_102_cov_1.000000	1	132	7575.76
>NODE_458011_length_110_cov_1.118182	1	140	7142.86
>NODE_206414_length_344_cov_1.665698	1	374	2673.8
>NODE_1330790_length_36_cov_1.000000	1	66	15151.5
>NODE_793527_length_83_cov_2.168675	1	113	8849.56
>NODE_974577_length_243_cov_1.078189	1	273	3663
>NODE_376466_length_120_cov_1.833333	1	150	6666.67
>NODE_1151309_length_65_cov_1.000000	1	95	10526.3
>NODE_1240907_length_142_cov_1.619718	1	172	5813.95
>NODE_1104526_length_43_cov_1.046512	1	73	13698.6
>NODE_426369_length_292_cov_1.654110	1	322	3105.59
>NODE_84765_length_120_cov_1.766667	1	150	6666.67
>NODE_1133752_length_106_cov_1.000000	1	136	7352.94
>NODE_378644_length_103_cov_2.000000	1	133	7518.8
>NODE_280434_length_103_cov_1.097087	1	133	7518.8
>NODE_650684_length_121_cov_1.330579	1	151	6622.52
>NODE_1941505_length_64_cov_1.000000	1	94	10638.3
>NODE_14134_length_40_cov_1.050000	1	70	14285.7
>NODE_1869550_length_121_cov_1.057851	1	151	6622.52
>NODE_972473_length_32_cov_1.000000	1	62	16129
>NODE_201484_length_126_cov_2.666667	1	156	6410.26
>NODE_1649147_length_38_cov_1.000000	1	68	14705.9
>NODE_733106_length_319_cov_1.244514	1	349	2865.33
>NODE_734305_length_596_cov_1.416107	1	626	1597.44
>NODE_1279962_length_54_cov_1.111111	1	84	11904.8
>NODE_47968_length_31_cov_1.000000	1	61	16393.4
>NODE_669606_length_112_cov_1.785714	1	142	7042.25
>NODE_1333922_length_81_cov_1.000000	1	111	9009.01
>NODE_574221_length_118_cov_1.661017	1	148	6756.76
>NODE_1458608_length_84_cov_1.000000	1	114	8771.93
>NODE_1073709_length_226_cov_1.415929	1	256	3906.25
>NODE_748923_length_31_cov_1.258065	1	61	16393.4
>NODE_1571928_length_63_cov_1.000000	1	93	10752.7
>NODE_1653469_length_31_cov_1.000000	1	61	16393.4
>NODE_148090_length_98_cov_1.602041	1	128	7812.5
>NODE_1176896_length_31_cov_1.000000	1	61	16393.4
>NODE_1282187_length_121_cov_1.066116	1	151	6622.52
>NODE_179298_length_292_cov_1.647260	1	322	3105.59
>NODE_1265637_length_64_cov_1.515625	1	94	10638.3
>NODE_891448_length_98_cov_1.000000	1	128	7812.5
>NODE_1969707_length_38_cov_1.131579	1	68	14705.9
>NODE_2035170_length_34_cov_3.000000	1	64	15625
>NODE_212684_length_143_cov_1.601399	1	173	5780.35
>NODE_424739_length_278_cov_1.539568	1	308	3246.75
>NODE_358648_length_270_cov_2.785185	1	300	3333.33
>NODE_896876_length_100_cov_1.050000	1	130	7692.31
>NODE_1312298_length_31_cov_1.000000	1	61	16393.4
>NODE_111782_length_222_cov_1.680180	1	252	3968.25
>NODE_23997_length_223_cov_1.076233	1	253	3952.57
>NODE_1869579_length_31_cov_1.000000	1	61	16393.4
>NODE_403271_length_88_cov_1.000000	1	118	8474.58
>NODE_121602_length_319_cov_1.517241	1	349	2865.33
>NODE_1793165_length_114_cov_1.921053	1	144	6944.44
>NODE_972585_length_205_cov_1.595122	1	235	4255.32
>NODE_238306_length_188_cov_1.281915	1	218	4587.16
>NODE_295946_length_183_cov_2.693989	1	213	4694.84
>NODE_1074607_length_121_cov_1.975207	1	151	6622.52
>NODE_1834729_length_157_cov_1.254777	1	187	5347.59
>NODE_1053652_length_92_cov_1.000000	1	122	8196.72
>NODE_238183_length_85_cov_1.694118	1	115	8695.65
>NODE_1830621_length_33_cov_1.060606	1	63	15873
>NODE_2027814_length_121_cov_1.223140	1	151	6622.52
>NODE_338346_length_74_cov_1.500000	1	104	9615.38
>NODE_530221_length_155_cov_1.561290	1	185	5405.41
>NODE_1904286_length_39_cov_1.000000	1	69	14492.8
>NODE_554579_length_292_cov_1.647260	1	322	3105.59
>NODE_1062018_length_121_cov_1.074380	1	151	6622.52
>NODE_786662_length_31_cov_1.000000	1	61	16393.4
>NODE_1411632_length_35_cov_1.685714	1	65	15384.6
>NODE_1242884_length_229_cov_1.585153	1	259	3861
>NODE_1671650_length_98_cov_1.204082	1	128	7812.5
>NODE_845442_length_39_cov_1.153846	1	69	14492.8
>NODE_257991_length_139_cov_2.978417	1	169	5917.16
>NODE_1568146_length_121_cov_1.834711	1	151	6622.52
>NODE_234619_length_65_cov_3.676923	1	95	10526.3
>NODE_461453_length_450_cov_1.342222	1	480	2083.33
>NODE_1916024_length_114_cov_1.000000	1	144	6944.44
>NODE_295809_length_187_cov_2.069519	1	217	4608.29
>NODE_1788451_length_39_cov_2.000000	1	69	14492.8
>NODE_1301413_length_195_cov_1.841026	1	225	4444.44
>NODE_1870100_length_71_cov_1.014084	1	101	9900.99
>NODE_1410552_length_105_cov_1.000000	1	135	7407.41
>NODE_564780_length_120_cov_1.425000	1	150	6666.67
>NODE_1901125_length_83_cov_1.000000	1	113	8849.56
>NODE_1032032_length_89_cov_1.000000	1	119	8403.36
>NODE_37590_length_659_cov_2.769347	1	689	1451.38
>NODE_1588441_length_31_cov_1.000000	1	61	16393.4
>NODE_1173268_length_58_cov_1.689655	1	88	11363.6
>NODE_96956_length_32_cov_1.000000	1	62	16129
>NODE_195034_length_91_cov_1.263736	1	121	8264.46
>NODE_178482_length_168_cov_1.440476	1	198	5050.51
>NODE_2044519_length_83_cov_1.000000	1	113	8849.56
>NODE_84627_length_67_cov_1.134328	1	97	10309.3
>NODE_1332696_length_45_cov_1.044444	1	75	13333.3
>NODE_781750_length_31_cov_1.000000	1	61	16393.4
>NODE_1723877_length_90_cov_1.533333	1	120	8333.33
>NODE_443777_length_178_cov_1.853933	1	208	4807.69
>NODE_26660_length_148_cov_1.101351	1	178	5617.98
>NODE_761938_length_31_cov_1.000000	1	61	16393.4
>NODE_240695_length_277_cov_1.303249	1	307	3257.33
>NODE_767207_length_165_cov_1.539394	1	195	5128.21
>NODE_1953218_length_35_cov_1.000000	1	65	15384.6
>NODE_532131_length_42_cov_1.000000	1	72	13888.9
>NODE_1619703_length_121_cov_1.834711	1	151	6622.52
>NODE_1801724_length_70_cov_1.000000	1	100	10000
>NODE_187529_length_71_cov_1.140845	1	101	9900.99
>NODE_771307_length_81_cov_1.222222	1	111	9009.01
>NODE_1363136_length_194_cov_1.247423	1	224	4464.29
>NODE_826333_length_31_cov_1.032258	1	61	16393.4
>NODE_1160366_length_35_cov_1.000000	1	65	15384.6
>NODE_1890809_length_31_cov_1.000000	1	61	16393.4
>NODE_902060_length_116_cov_1.043103	1	146	6849.32
>NODE_1447226_length_56_cov_1.000000	1	86	11627.9
>NODE_521258_length_175_cov_2.674286	1	205	4878.05
>NODE_673231_length_41_cov_1.024390	1	71	14084.5
>NODE_872731_length_121_cov_2.000000	1	151	6622.52
>NODE_618762_length_32_cov_1.343750	1	62	16129
>NODE_665607_length_263_cov_1.391635	1	293	3412.97
>NODE_1493583_length_37_cov_1.027027	1	67	14925.4
>NODE_1359415_length_31_cov_1.129032	1	61	16393.4
>NODE_870883_length_81_cov_1.629630	1	111	9009.01
>NODE_41121_length_52_cov_1.115385	1	82	12195.1
>NODE_1395192_length_118_cov_1.288136	1	148	6756.76
>NODE_1178455_length_188_cov_1.281915	1	218	4587.16
>NODE_789877_length_31_cov_2.000000	1	61	16393.4
>NODE_316843_length_237_cov_1.451477	1	267	3745.32
>NODE_343470_length_74_cov_1.000000	1	104	9615.38
>NODE_1258191_length_121_cov_1.198347	1	151	6622.52
>NODE_27625_length_303_cov_2.544554	1	333	3003
>NODE_911777_length_31_cov_1.000000	1	61	16393.4
>NODE_718054_length_127_cov_1.881890	1	157	6369.43
>NODE_761403_length_173_cov_1.393064	1	203	4926.11
>NODE_933386_length_35_cov_2.171429	1	65	15384.6
>NODE_1361491_length_109_cov_1.036697	1	139	7194.24
>NODE_2044316_length_31_cov_1.000000	1	61	16393.4
>NODE_973610_length_34_cov_1.000000	1	64	15625
>NODE_1635848_length_74_cov_1.000000	1	104	9615.38
>NODE_798049_length_35_cov_1.000000	1	65	15384.6
>NODE_58982_length_140_cov_1.250000	1	170	5882.35
>NODE_1288449_length_71_cov_1.267606	1	101	9900.99
>NODE_472553_length_108_cov_1.000000	1	138	7246.38
>NODE_284685_length_308_cov_1.568182	1	338	2958.58
>NODE_1471550_length_41_cov_1.048780	1	71	14084.5
>NODE_600825_length_130_cov_2.315385	1	160	6250
>NODE_1940361_length_31_cov_1.064516	1	61	16393.4
>NODE_2010264_length_70_cov_2.028571	1	100	10000
>NODE_525361_length_173_cov_1.705202	1	203	4926.11
>NODE_1018984_length_90_cov_1.000000	1	120	8333.33
>NODE_757072_length_128_cov_1.890625	1	158	6329.11
>NODE_1727359_length_143_cov_1.692308	1	173	5780.35
>NODE_739848_length_203_cov_1.108374	1	233	4291.85
>NODE_411182_length_160_cov_1.325000	1	190	5263.16
>NODE_1351352_length_31_cov_1.000000	1	61	16393.4
>NODE_583713_length_62_cov_1.000000	1	92	10869.6
>NODE_951488_length_97_cov_1.020619	1	127	7874.02
>NODE_1658962_length_67_cov_1.000000	1	97	10309.3
>NODE_704839_length_86_cov_1.697674	1	116	8620.69
>NODE_1194373_length_81_cov_1.037037	1	111	9009.01
>NODE_25575_length_31_cov_1.000000	1	61	16393.4
>NODE_75918_length_107_cov_2.000000	1	137	7299.27
>NODE_850083_length_158_cov_1.455696	1	188	5319.15
>NODE_1796548_length_94_cov_1.000000	1	124	8064.52
>NODE_109656_length_402_cov_1.338308	1	432	2314.81
>NODE_1023848_length_121_cov_2.314049	1	151	6622.52
>NODE_234047_length_287_cov_1.428571	1	317	3154.57
>NODE_1229852_length_168_cov_1.416667	1	198	5050.51
>NODE_490308_length_158_cov_1.341772	1	188	5319.15
>NODE_157530_length_194_cov_4.737113	1	224	4464.29
>NODE_182636_length_170_cov_1.347059	1	200	5000
>NODE_1003816_length_73_cov_1.082192	1	103	9708.74
>NODE_85048_length_333_cov_1.324324	1	363	2754.82
>NODE_1993838_length_31_cov_1.000000	1	61	16393.4
>NODE_1565222_length_217_cov_1.115207	1	247	4048.58
>NODE_420663_length_131_cov_2.206107	1	161	6211.18
>NODE_163156_length_60_cov_1.133333	1	90	11111.1
>NODE_736875_length_120_cov_1.750000	1	150	6666.67
>NODE_1057793_length_121_cov_1.082645	1	151	6622.52
>NODE_54455_length_65_cov_1.507692	1	95	10526.3
>NODE_208690_length_31_cov_2.000000	1	61	16393.4
>NODE_1629651_length_31_cov_1.000000	1	61	16393.4
>NODE_1866114_length_31_cov_2.000000	1	61	16393.4
>NODE_1723311_length_81_cov_2.012346	1	111	9009.01
>NODE_552788_length_195_cov_1.553846	1	225	4444.44
>NODE_348761_length_141_cov_1.673759	1	171	5847.95
>NODE_552714_length_160_cov_1.406250	1	190	5263.16
>NODE_400517_length_31_cov_2.000000	1	61	16393.4
>NODE_1392329_length_33_cov_1.000000	1	63	15873
>NODE_654625_length_31_cov_1.000000	1	61	16393.4
>NODE_917689_length_56_cov_1.107143	1	86	11627.9
>NODE_27357_length_31_cov_2.193548	1	61	16393.4
>NODE_1195698_length_67_cov_1.000000	1	97	10309.3
>NODE_1765508_length_31_cov_1.000000	1	61	16393.4
>NODE_1475451_length_121_cov_1.917355	1	151	6622.52
>NODE_1883290_length_31_cov_1.000000	1	61	16393.4
>NODE_1826597_length_31_cov_1.096774	1	61	16393.4
>NODE_638312_length_286_cov_1.489511	1	316	3164.56
>NODE_1157651_length_81_cov_1.000000	1	111	9009.01
>NODE_68231_length_440_cov_1.725000	1	470	2127.66
>NODE_219409_length_118_cov_1.016949	1	148	6756.76
>NODE_581583_length_126_cov_1.039683	1	156	6410.26
>NODE_1140906_length_71_cov_1.718310	1	101	9900.99
>NODE_341706_length_83_cov_1.819277	1	113	8849.56
>NODE_455263_length_121_cov_1.702479	1	151	6622.52
>NODE_429232_length_163_cov_1.184049	1	193	5181.35
>NODE_1190915_length_58_cov_1.275862	1	88	11363.6
>NODE_222847_length_95_cov_4.947369	1	125	8000
>NODE_430891_length_121_cov_1.942149	1	151	6622.52
>NODE_723190_length_74_cov_1.013514	1	104	9615.38
>NODE_1317536_length_237_cov_1.021097	1	267	3745.32
>NODE_212352_length_198_cov_1.308081	1	228	4385.96
>NODE_1153715_length_31_cov_1.000000	1	61	16393.4
>NODE_1761716_length_45_cov_1.600000	1	75	13333.3
>NODE_1644430_length_75_cov_1.000000	1	105	9523.81
>NODE_924818_length_96_cov_1.020833	1	126	7936.51
>NODE_1015008_length_162_cov_1.234568	1	192	5208.33
>NODE_1573969_length_121_cov_1.223140	1	151	6622.52
>NODE_1014352_length_43_cov_1.139535	1	73	13698.6
>NODE_167484_length_31_cov_2.483871	1	61	16393.4
>NODE_117126_length_31_cov_1.580645	1	61	16393.4
>NODE_1416270_length_121_cov_1.090909	1	151	6622.52
>NODE_123198_length_36_cov_1.000000	1	66	15151.5
>NODE_575356_length_55_cov_1.363636	1	85	11764.7
>NODE_1072678_length_31_cov_1.000000	1	61	16393.4
>NODE_1028970_length_37_cov_1.189189	1	67	14925.4
>NODE_556400_length_117_cov_1.008547	1	147	6802.72
>NODE_1543759_length_31_cov_1.000000	1	61	16393.4
>NODE_1159316_length_92_cov_1.000000	1	122	8196.72
>NODE_1995011_length_45_cov_1.000000	1	75	13333.3
>NODE_1420240_length_36_cov_1.000000	1	66	15151.5
>NODE_1062056_length_83_cov_1.036145	1	113	8849.56
>NODE_1033250_length_38_cov_1.000000	1	68	14705.9
>NODE_1305025_length_198_cov_1.383838	1	228	4385.96
>NODE_499837_length_31_cov_1.709677	1	61	16393.4
>NODE_1292454_length_126_cov_1.730159	1	156	6410.26
>NODE_1330334_length_85_cov_1.000000	1	115	8695.65
>NODE_250826_length_549_cov_2.052823	1	579	1727.12
>NODE_1730045_length_121_cov_1.917355	1	151	6622.52
>NODE_1928164_length_37_cov_1.513514	1	67	14925.4
>NODE_1139657_length_95_cov_1.052632	1	125	8000
>NODE_348773_length_131_cov_1.770992	1	161	6211.18
>NODE_1351695_length_31_cov_1.000000	1	61	16393.4
>NODE_366587_length_140_cov_1.178571	1	170	5882.35
>NODE_7465_length_37_cov_5.081081	1	67	14925.4
>NODE_1426063_length_68_cov_1.000000	1	98	10204.1
>NODE_231755_length_177_cov_1.192090	1	207	4830.92
>NODE_722479_length_166_cov_1.674699	1	196	5102.04
>NODE_1869331_length_75_cov_1.000000	1	105	9523.81
>NODE_304170_length_63_cov_3.063492	1	93	10752.7
>NODE_392460_length_125_cov_2.512000	1	155	6451.61
>NODE_1965688_length_60_cov_1.000000	1	90	11111.1
>NODE_522119_length_190_cov_1.263158	1	220	4545.45
>NODE_2052173_length_31_cov_1.000000	1	61	16393.4
>NODE_78388_length_335_cov_1.331343	1	365	2739.73
>NODE_1121910_length_69_cov_1.391304	1	99	10101
>NODE_1737480_length_31_cov_2.000000	1	61	16393.4
>NODE_1655823_length_143_cov_1.510489	1	173	5780.35
>NODE_1904806_length_31_cov_1.000000	1	61	16393.4
>NODE_58414_length_42_cov_1.928571	1	72	13888.9
>NODE_527537_length_63_cov_1.047619	1	93	10752.7
>NODE_844319_length_111_cov_2.000000	1	141	7092.2
>NODE_1390870_length_31_cov_1.000000	1	61	16393.4
>NODE_592207_length_231_cov_1.285714	1	261	3831.42
>NODE_633711_length_92_cov_1.108696	1	122	8196.72
>NODE_1333447_length_102_cov_1.176471	1	132	7575.76
>NODE_2046427_length_31_cov_1.000000	1	61	16393.4
>NODE_383005_length_147_cov_2.061224	1	177	5649.72
>NODE_488105_length_37_cov_1.378378	1	67	14925.4
>NODE_183241_length_459_cov_2.128540	1	489	2044.99
>NODE_1854949_length_45_cov_2.866667	1	75	13333.3
>NODE_929788_length_193_cov_1.813472	1	223	4484.3
>NODE_926061_length_31_cov_1.000000	1	61	16393.4
>NODE_550583_length_31_cov_1.548387	1	61	16393.4
>NODE_1269330_length_32_cov_1.000000	1	62	16129
>NODE_92642_length_92_cov_1.043478	1	122	8196.72
[truncated: 7,177 more rows]
