# Supplementary material for: Identification of SNP and SSR Markers in Finger Millet Using Next Generation Sequencing Technologies
Source: PLoS One. 2016 Jul 25;11(7):e0159437. doi: 10.1371/journal.pone.0159437 (PMC4959724; doi:10.1371/journal.pone.0159437)
Supplement: S2 Table — (XLSX) [file pone.0159437.s003.xlsx]

## Sheet: Sheet1
#CHROM	POS	REF	ALT
NODE_3_length_190_cov_1.268421	102	T	C
NODE_3_length_190_cov_1.268421	114	T	G
NODE_3_length_190_cov_1.268421	131	G	T
NODE_3_length_190_cov_1.268421	149	G	A
NODE_131_length_542_cov_1.835793	59	G	A
NODE_131_length_542_cov_1.835793	76	A	G
NODE_131_length_542_cov_1.835793	133	G	A
NODE_243_length_140_cov_12.642858	116	A	C
NODE_523_length_142_cov_1.704225	42	G	T
NODE_523_length_142_cov_1.704225	106	T	C
NODE_523_length_142_cov_1.704225	142	T	G
NODE_524_length_138_cov_1.188406	40	T	A
NODE_524_length_138_cov_1.188406	136	A	C
NODE_814_length_159_cov_1.867925	116	T	C
NODE_814_length_159_cov_1.867925	134	T	C
NODE_1073_length_323_cov_2.975232	36	G	A
NODE_1272_length_397_cov_2.224181	243	A	C
NODE_1353_length_253_cov_1.553360	47	G	T
NODE_1353_length_253_cov_1.553360	59	T	C
NODE_1353_length_253_cov_1.553360	90	A	G
NODE_1353_length_253_cov_1.553360	116	A	T
NODE_1353_length_253_cov_1.553360	131	C	T
NODE_1613_length_175_cov_1.011429	77	T	C
NODE_1613_length_175_cov_1.011429	82	A	C
NODE_1718_length_210_cov_1.423810	89	A	G
NODE_2036_length_255_cov_1.380392	154	G	T
NODE_2036_length_255_cov_1.380392	156	T	C
NODE_2036_length_255_cov_1.380392	186	C	T
NODE_2132_length_295_cov_2.254237	185	A	C
NODE_2132_length_295_cov_2.254237	187	A	G
NODE_2233_length_286_cov_2.279720	46	T	C
NODE_2233_length_286_cov_2.279720	155	G	T
NODE_2233_length_286_cov_2.279720	187	T	C
NODE_2233_length_286_cov_2.279720	278	G	A
NODE_2273_length_411_cov_3.119221	60	T	C
NODE_2281_length_241_cov_2.560166	113	G	A
NODE_2287_length_54_cov_1.000000	33	A	G
NODE_2341_length_370_cov_2.156757	43	T	C
NODE_2467_length_199_cov_6.185930	182	C	A
NODE_2507_length_111_cov_1.891892	79	C	A
NODE_2509_length_379_cov_1.469657	49	C	T
NODE_2509_length_379_cov_1.469657	73	T	C
NODE_2509_length_379_cov_1.469657	184	A	G
NODE_2566_length_228_cov_1.482456	115	G	A
NODE_2566_length_228_cov_1.482456	136	T	C
NODE_2566_length_228_cov_1.482456	162	A	C
NODE_2598_length_283_cov_4.296820	139	C	T
NODE_2598_length_283_cov_4.296820	231	G	A
NODE_2598_length_283_cov_4.296820	238	A	G
NODE_2661_length_446_cov_25.771301	35	A	T
NODE_2661_length_446_cov_25.771301	44	C	T
NODE_2801_length_283_cov_25.102474	211	G	A
NODE_2801_length_283_cov_25.102474	215	C	T
NODE_2801_length_283_cov_25.102474	229	A	G
NODE_3034_length_386_cov_3.746114	222	G	A
NODE_3034_length_386_cov_3.746114	279	T	C
NODE_3034_length_386_cov_3.746114	283	G	A
NODE_3055_length_220_cov_1.627273	105	T	C
NODE_3121_length_371_cov_2.021563	192	T	C
NODE_3121_length_371_cov_2.021563	213	T	G
NODE_3121_length_371_cov_2.021563	228	A	C
NODE_3259_length_224_cov_1.437500	48	G	A
NODE_3259_length_224_cov_1.437500	159	G	C
NODE_3260_length_180_cov_2.822222	64	G	T
NODE_3308_length_365_cov_15.213698	158	A	T
NODE_3369_length_251_cov_1.358566	50	G	A
NODE_3369_length_251_cov_1.358566	187	A	G
NODE_3396_length_191_cov_1.251309	26	C	T
NODE_3396_length_191_cov_1.251309	152	G	A
NODE_3396_length_191_cov_1.251309	155	C	T
NODE_3470_length_261_cov_2.551724	176	A	G
NODE_3470_length_261_cov_2.551724	180	G	T
NODE_3604_length_225_cov_1.373333	133	A	G
NODE_3864_length_296_cov_1.182432	88	T	C
NODE_3864_length_296_cov_1.182432	104	T	A
NODE_3864_length_296_cov_1.182432	113	T	C
NODE_3916_length_152_cov_1.703947	107	T	C
NODE_3988_length_150_cov_1.853333	40	G	A
NODE_3993_length_357_cov_21.159664	85	T	C
NODE_3995_length_400_cov_1.687500	130	T	C
NODE_3995_length_400_cov_1.687500	133	T	C
NODE_4003_length_167_cov_1.281437	98	T	G
NODE_4035_length_383_cov_1.360313	269	G	T
NODE_4178_length_217_cov_1.184332	191	G	T
NODE_4178_length_217_cov_1.184332	231	C	T
NODE_4227_length_162_cov_1.561728	70	T	A
NODE_4227_length_162_cov_1.561728	122	G	A
NODE_4227_length_162_cov_1.561728	142	T	C
NODE_4227_length_162_cov_1.561728	150	C	T
NODE_4227_length_162_cov_1.561728	153	T	G
NODE_4276_length_240_cov_4.429167	75	A	G
NODE_4276_length_240_cov_4.429167	98	G	A
NODE_4276_length_240_cov_4.429167	122	A	G
NODE_4487_length_320_cov_2.743750	83	G	A
NODE_4664_length_125_cov_1.432000	37	A	C
NODE_4664_length_125_cov_1.432000	60	T	C
NODE_4664_length_125_cov_1.432000	64	G	T
NODE_4843_length_556_cov_1.250000	82	C	T
NODE_4843_length_556_cov_1.250000	120	A	C
NODE_4879_length_253_cov_12.837945	245	C	T
NODE_4894_length_466_cov_3.886266	32	T	C
NODE_4894_length_466_cov_3.886266	104	A	G
NODE_4894_length_466_cov_3.886266	194	T	C
NODE_5037_length_260_cov_3.723077	147	C	T
NODE_5037_length_260_cov_3.723077	166	C	A
NODE_5037_length_260_cov_3.723077	224	C	T
NODE_5068_length_680_cov_2.029412	214	A	G
NODE_5144_length_299_cov_3.956522	197	C	G
NODE_5267_length_113_cov_6.893806	56	G	A
NODE_5267_length_113_cov_6.893806	90	G	T
NODE_5536_length_348_cov_3.916667	217	T	C
NODE_5536_length_348_cov_3.916667	244	C	T
NODE_5648_length_218_cov_2.986238	82	G	A
NODE_5653_length_226_cov_1.765487	119	C	A
NODE_5857_length_159_cov_1.012579	44	A	G
NODE_5857_length_159_cov_1.012579	54	C	T
NODE_5857_length_159_cov_1.012579	57	T	C
NODE_5857_length_159_cov_1.012579	90	G	A
NODE_5857_length_159_cov_1.012579	107	C	T
NODE_5857_length_159_cov_1.012579	116	A	G
NODE_5857_length_159_cov_1.012579	162	C	T
NODE_5867_length_271_cov_2.538745	252	A	G
NODE_5867_length_271_cov_2.538745	271	G	A
NODE_5870_length_350_cov_1.434286	224	G	A
NODE_6164_length_225_cov_2.151111	76	C	G
NODE_6173_length_354_cov_2.062147	300	C	T
NODE_6173_length_354_cov_2.062147	318	C	T
NODE_6173_length_354_cov_2.062147	325	G	A
NODE_6312_length_375_cov_1.744000	229	T	C
NODE_6352_length_370_cov_16.008108	71	C	T
NODE_6352_length_370_cov_16.008108	82	C	T
NODE_6450_length_213_cov_1.830986	192	G	A
NODE_6489_length_305_cov_1.190164	100	G	A
NODE_6499_length_185_cov_2.129730	144	A	C
NODE_6536_length_334_cov_2.020958	166	C	T
NODE_6536_length_334_cov_2.020958	183	A	G
NODE_6536_length_334_cov_2.020958	291	T	C
NODE_6567_length_212_cov_1.316038	139	C	T
NODE_6570_length_256_cov_3.828125	117	A	G
NODE_6773_length_352_cov_1.366477	104	A	T
NODE_6823_length_146_cov_4.780822	49	C	G
NODE_6910_length_159_cov_2.213836	132	G	C
NODE_6976_length_252_cov_2.059524	182	C	T
NODE_6976_length_252_cov_2.059524	203	C	A
NODE_7050_length_348_cov_2.020115	81	G	T
NODE_7050_length_348_cov_2.020115	122	C	T
NODE_7050_length_348_cov_2.020115	125	C	A
NODE_7050_length_348_cov_2.020115	135	G	A
NODE_7140_length_241_cov_2.170125	93	C	T
NODE_7217_length_56_cov_1.803571	52	T	G
NODE_7237_length_154_cov_2.948052	53	C	T
NODE_7280_length_255_cov_2.035294	70	T	G
NODE_7280_length_255_cov_2.035294	91	T	C
NODE_7472_length_506_cov_1.436759	162	A	G
NODE_7484_length_203_cov_1.610837	117	A	G
NODE_7484_length_203_cov_1.610837	136	T	C
NODE_7672_length_164_cov_1.091463	57	G	C
NODE_7682_length_215_cov_2.693023	42	T	C
NODE_7682_length_215_cov_2.693023	64	C	T
NODE_7682_length_215_cov_2.693023	91	C	A
NODE_7682_length_215_cov_2.693023	173	A	G
NODE_7780_length_197_cov_2.725888	102	A	T
NODE_7783_length_141_cov_1.269504	31	C	G
NODE_7783_length_141_cov_1.269504	40	C	T
NODE_7783_length_141_cov_1.269504	49	A	G
NODE_7783_length_141_cov_1.269504	104	A	G
NODE_7783_length_141_cov_1.269504	111	T	A
NODE_7783_length_141_cov_1.269504	136	T	C
NODE_7878_length_200_cov_6.470000	98	C	T
NODE_7878_length_200_cov_6.470000	105	T	C
NODE_7878_length_200_cov_6.470000	139	T	A
NODE_7885_length_363_cov_4.074380	158	T	A
NODE_7885_length_363_cov_4.074380	335	G	A
NODE_7986_length_196_cov_2.857143	47	A	C
NODE_8004_length_155_cov_1.651613	87	C	T
NODE_8004_length_155_cov_1.651613	154	A	T
NODE_8027_length_348_cov_5.655172	298	A	T
NODE_8027_length_348_cov_5.655172	327	T	C
NODE_8135_length_199_cov_1.989950	165	G	A
NODE_8135_length_199_cov_1.989950	181	T	G
NODE_8153_length_227_cov_3.026432	34	C	A
NODE_8153_length_227_cov_3.026432	83	G	T
NODE_8153_length_227_cov_3.026432	101	G	T
NODE_8153_length_227_cov_3.026432	106	C	T
NODE_8153_length_227_cov_3.026432	137	T	A
NODE_8197_length_121_cov_1.057851	19	T	C
NODE_8199_length_313_cov_2.623003	150	T	C
NODE_8199_length_313_cov_2.623003	159	C	T
NODE_8199_length_313_cov_2.623003	171	C	T
NODE_8199_length_313_cov_2.623003	204	T	C
NODE_8199_length_313_cov_2.623003	221	G	A
NODE_8199_length_313_cov_2.623003	276	A	C
NODE_8434_length_476_cov_1.228992	262	T	C
NODE_8528_length_265_cov_1.388679	83	A	G
NODE_8546_length_315_cov_5.041270	232	C	T
NODE_8561_length_310_cov_1.158064	164	T	A
NODE_8561_length_310_cov_1.158064	172	C	T
NODE_8561_length_310_cov_1.158064	233	T	C
NODE_8632_length_225_cov_3.946667	121	A	T
NODE_8734_length_332_cov_2.027108	64	C	T
NODE_8781_length_238_cov_2.058824	72	C	T
NODE_8781_length_238_cov_2.058824	102	C	T
NODE_8781_length_238_cov_2.058824	111	G	A
NODE_8781_length_238_cov_2.058824	172	G	T
NODE_8886_length_333_cov_1.156156	228	C	A
NODE_8886_length_333_cov_1.156156	285	T	C
NODE_9016_length_106_cov_5.245283	29	G	A
NODE_9016_length_106_cov_5.245283	55	G	A
NODE_9016_length_106_cov_5.245283	57	A	T
NODE_9044_length_265_cov_2.037736	153	T	G
NODE_9059_length_351_cov_2.441596	103	A	G
NODE_9092_length_103_cov_3.980582	99	G	T
NODE_9129_length_199_cov_1.331658	97	T	A
NODE_9129_length_199_cov_1.331658	105	T	G
NODE_9129_length_199_cov_1.331658	108	G	A
NODE_9129_length_199_cov_1.331658	134	C	T
NODE_9129_length_199_cov_1.331658	136	T	C
NODE_9240_length_318_cov_1.220126	83	A	G
NODE_9387_length_348_cov_1.583333	100	C	T
NODE_9434_length_676_cov_1.403846	552	T	C
NODE_9434_length_676_cov_1.403846	568	A	G
NODE_9434_length_676_cov_1.403846	571	T	A
NODE_9434_length_676_cov_1.403846	574	A	C
NODE_9560_length_362_cov_11.477901	262	G	A
NODE_9561_length_273_cov_1.677656	153	C	T
NODE_9561_length_273_cov_1.677656	197	A	C
NODE_9561_length_273_cov_1.677656	209	T	C
NODE_9597_length_213_cov_2.732394	127	A	T
NODE_9621_length_208_cov_1.653846	103	C	A
NODE_9621_length_208_cov_1.653846	128	T	A
NODE_9621_length_208_cov_1.653846	139	A	G
NODE_9655_length_323_cov_2.145511	152	C	A
NODE_9764_length_246_cov_1.849594	66	G	A
NODE_9764_length_246_cov_1.849594	71	C	G
NODE_9764_length_246_cov_1.849594	111	C	G
NODE_9766_length_279_cov_1.236559	38	C	T
NODE_9766_length_279_cov_1.236559	149	T	C
NODE_9808_length_129_cov_2.054264	70	G	A
NODE_9819_length_181_cov_2.220994	45	G	C
NODE_9819_length_181_cov_2.220994	99	T	A
NODE_9819_length_181_cov_2.220994	116	A	T
NODE_9819_length_181_cov_2.220994	119	G	A
NODE_9884_length_211_cov_2.834123	9	T	C
NODE_9884_length_211_cov_2.834123	77	A	G
NODE_9884_length_211_cov_2.834123	83	A	G
NODE_9884_length_211_cov_2.834123	155	A	T
NODE_9910_length_266_cov_15.996241	55	G	A
NODE_9910_length_266_cov_15.996241	154	A	G
NODE_9910_length_266_cov_15.996241	158	T	G
NODE_10328_length_251_cov_1.071713	178	G	T
NODE_10342_length_444_cov_2.108108	103	C	T
NODE_10344_length_418_cov_2.478469	105	A	G
NODE_10539_length_263_cov_1.874525	67	A	C
NODE_10539_length_263_cov_1.874525	70	T	C
NODE_10605_length_447_cov_3.782998	321	T	G
NODE_10679_length_347_cov_8.276657	237	C	A
NODE_10679_length_347_cov_8.276657	280	C	G
NODE_10757_length_289_cov_1.982699	118	T	C
NODE_10775_length_71_cov_1.676056	31	G	C
NODE_11248_length_164_cov_1.853659	85	C	T
NODE_11268_length_242_cov_2.078512	166	C	A
NODE_11295_length_256_cov_1.871094	184	A	C
NODE_11505_length_147_cov_3.095238	50	A	G
NODE_11505_length_147_cov_3.095238	63	A	G
NODE_11505_length_147_cov_3.095238	84	A	G
NODE_11505_length_147_cov_3.095238	120	G	A
NODE_11521_length_232_cov_1.504310	103	G	T
NODE_11603_length_130_cov_2.700000	62	A	T
NODE_11603_length_130_cov_2.700000	71	C	T
NODE_11603_length_130_cov_2.700000	133	A	G
NODE_11656_length_404_cov_1.653465	242	T	A
NODE_11670_length_268_cov_2.395522	208	C	G
NODE_11670_length_268_cov_2.395522	217	T	C
NODE_11670_length_268_cov_2.395522	224	A	G
NODE_11682_length_290_cov_1.706897	138	G	T
NODE_11724_length_197_cov_2.690355	21	C	T
NODE_11724_length_197_cov_2.690355	165	G	C
NODE_12091_length_121_cov_1.074380	69	A	T
NODE_12091_length_121_cov_1.074380	86	T	C
NODE_12190_length_344_cov_5.485465	139	T	C
NODE_12190_length_344_cov_5.485465	155	T	C
NODE_12193_length_348_cov_1.706897	149	G	A
NODE_12193_length_348_cov_1.706897	291	C	T
NODE_12193_length_348_cov_1.706897	297	C	G
NODE_12224_length_381_cov_2.267717	288	C	T
NODE_12404_length_308_cov_1.120130	231	A	T
NODE_12415_length_274_cov_2.653285	131	C	A
NODE_12415_length_274_cov_2.653285	135	A	C
NODE_12579_length_1116_cov_1.905018	759	A	G
NODE_12579_length_1116_cov_1.905018	821	A	G
NODE_12660_length_165_cov_1.290909	47	A	G
NODE_12660_length_165_cov_1.290909	69	G	A
NODE_12660_length_165_cov_1.290909	90	A	T
NODE_12660_length_165_cov_1.290909	133	G	C
NODE_12676_length_397_cov_2.261965	80	C	T
NODE_12676_length_397_cov_2.261965	137	T	C
NODE_12676_length_397_cov_2.261965	281	C	T
NODE_12720_length_242_cov_1.198347	215	A	G
NODE_12744_length_282_cov_2.468085	93	T	G
NODE_12744_length_282_cov_2.468085	104	C	G
NODE_12744_length_282_cov_2.468085	175	G	A
NODE_12779_length_196_cov_1.311224	171	C	T
NODE_12779_length_196_cov_1.311224	183	A	G
NODE_12779_length_196_cov_1.311224	201	T	A
NODE_12790_length_177_cov_2.005650	162	A	G
NODE_12790_length_177_cov_2.005650	168	A	C
NODE_12831_length_333_cov_4.645646	194	T	A
NODE_12905_length_129_cov_1.643411	91	G	C
NODE_13003_length_301_cov_1.604651	110	C	T
NODE_13003_length_301_cov_1.604651	185	G	A
NODE_13075_length_316_cov_1.386076	222	A	T
NODE_13075_length_316_cov_1.386076	241	G	C
NODE_13075_length_316_cov_1.386076	316	T	C
NODE_13219_length_148_cov_2.202703	44	A	G
NODE_13751_length_212_cov_2.349057	226	C	T
NODE_13828_length_388_cov_2.018041	249	C	T
NODE_13828_length_388_cov_2.018041	292	G	A
NODE_13828_length_388_cov_2.018041	296	T	C
NODE_13848_length_121_cov_1.214876	108	T	C
NODE_13894_length_374_cov_2.074866	84	A	G
NODE_13936_length_381_cov_1.860892	322	C	T
NODE_13936_length_381_cov_1.860892	336	A	G
NODE_13946_length_207_cov_1.265700	120	A	T
NODE_13946_length_207_cov_1.265700	129	T	C
NODE_13965_length_176_cov_2.005682	153	C	T
NODE_13965_length_176_cov_2.005682	163	C	A
NODE_13965_length_176_cov_2.005682	178	A	T
NODE_14016_length_323_cov_3.767802	158	T	C
NODE_14056_length_266_cov_1.078947	71	A	G
NODE_14088_length_131_cov_2.740458	15	T	A
NODE_14088_length_131_cov_2.740458	44	C	T
NODE_14088_length_131_cov_2.740458	112	G	A
NODE_14092_length_185_cov_2.118919	69	G	A
NODE_14236_length_161_cov_2.434783	27	G	A
NODE_14236_length_161_cov_2.434783	48	C	A
NODE_14236_length_161_cov_2.434783	64	C	T
NODE_14259_length_465_cov_2.546237	117	A	G
NODE_14463_length_357_cov_1.649860	138	C	A
NODE_14610_length_365_cov_1.868493	218	A	G
NODE_14666_length_433_cov_2.251732	64	C	T
NODE_14666_length_433_cov_2.251732	107	A	G
NODE_14666_length_433_cov_2.251732	117	C	T
NODE_14666_length_433_cov_2.251732	328	A	C
NODE_14666_length_433_cov_2.251732	373	T	C
NODE_14666_length_433_cov_2.251732	386	T	C
NODE_14668_length_320_cov_3.043750	305	C	T
NODE_14755_length_161_cov_1.962733	93	C	G
NODE_14823_length_223_cov_2.286995	178	A	G
NODE_14951_length_487_cov_1.369610	31	T	G
NODE_14951_length_487_cov_1.369610	47	G	C
NODE_15039_length_333_cov_1.408408	237	T	C
NODE_15109_length_248_cov_1.508065	156	T	C
NODE_15146_length_340_cov_2.438235	98	A	C
NODE_15146_length_340_cov_2.438235	101	T	C
NODE_15174_length_338_cov_2.754438	222	C	T
NODE_15314_length_337_cov_1.899110	65	C	T
NODE_15314_length_337_cov_1.899110	99	C	T
NODE_15315_length_316_cov_1.911392	58	G	A
NODE_15317_length_510_cov_2.292157	3	G	T
NODE_15331_length_195_cov_2.507692	54	A	T
NODE_15331_length_195_cov_2.507692	85	G	A
NODE_15383_length_163_cov_1.754601	85	A	T
NODE_15464_length_218_cov_1.674312	84	A	G
NODE_15534_length_217_cov_1.382488	108	C	T
NODE_15534_length_217_cov_1.382488	121	A	G
NODE_15534_length_217_cov_1.382488	172	T	C
NODE_15581_length_254_cov_2.070866	97	T	G
NODE_15612_length_356_cov_1.323034	155	G	C
NODE_15692_length_223_cov_1.336323	95	C	G
NODE_15692_length_223_cov_1.336323	121	G	A
NODE_15692_length_223_cov_1.336323	144	G	A
NODE_15838_length_166_cov_1.939759	121	A	T
NODE_15838_length_166_cov_1.939759	130	C	T
NODE_15842_length_182_cov_12.384615	72	T	C
NODE_15842_length_182_cov_12.384615	75	A	G
NODE_15842_length_182_cov_12.384615	155	G	A
NODE_15847_length_220_cov_2.004545	75	G	C
NODE_15847_length_220_cov_2.004545	79	G	C
NODE_15993_length_156_cov_1.352564	65	T	C
NODE_16086_length_176_cov_2.386364	124	A	G
NODE_16142_length_323_cov_1.981424	117	G	C
NODE_16142_length_323_cov_1.981424	139	A	G
NODE_16142_length_323_cov_1.981424	175	C	T
NODE_16152_length_55_cov_1.563636	55	C	T
NODE_16273_length_329_cov_1.762918	98	A	C
NODE_16273_length_329_cov_1.762918	114	T	C
NODE_16299_length_418_cov_1.928230	127	C	T
NODE_16299_length_418_cov_1.928230	130	G	C
NODE_16309_length_178_cov_1.483146	87	T	C
NODE_16309_length_178_cov_1.483146	89	A	C
NODE_16349_length_423_cov_1.340425	141	A	G
NODE_16349_length_423_cov_1.340425	168	T	C
NODE_16366_length_305_cov_1.147541	139	A	T
NODE_16411_length_332_cov_3.762048	128	A	G
NODE_16411_length_332_cov_3.762048	135	C	A
NODE_16411_length_332_cov_3.762048	167	A	T
NODE_16520_length_297_cov_1.771044	204	A	G
NODE_16550_length_296_cov_1.452703	208	C	A
NODE_16550_length_296_cov_1.452703	261	G	A
NODE_16572_length_191_cov_2.502618	123	T	C
NODE_16572_length_191_cov_2.502618	166	G	A
NODE_16618_length_364_cov_2.365385	43	T	C
NODE_16618_length_364_cov_2.365385	54	T	A
NODE_16618_length_364_cov_2.365385	201	A	G
NODE_16618_length_364_cov_2.365385	265	G	A
NODE_16629_length_304_cov_1.233553	65	T	A
NODE_16629_length_304_cov_1.233553	93	A	G
NODE_16704_length_327_cov_1.730887	133	C	T
NODE_16745_length_286_cov_1.279720	176	C	T
NODE_16871_length_181_cov_2.325967	108	G	A
NODE_16884_length_265_cov_17.799999	171	T	G
NODE_16884_length_265_cov_17.799999	181	C	T
NODE_16884_length_265_cov_17.799999	205	G	A
NODE_16988_length_366_cov_1.765027	128	T	A
NODE_16988_length_366_cov_1.765027	141	G	T
NODE_17034_length_265_cov_2.011321	48	A	C
NODE_17034_length_265_cov_2.011321	55	A	G
NODE_17034_length_265_cov_2.011321	61	T	C
NODE_17106_length_304_cov_4.476974	202	T	C
NODE_17183_length_322_cov_2.136646	149	C	T
NODE_17309_length_121_cov_2.347107	90	A	T
NODE_17309_length_121_cov_2.347107	97	G	T
NODE_17321_length_326_cov_1.322086	251	A	G
NODE_17321_length_326_cov_1.322086	280	C	G
NODE_17513_length_291_cov_2.453608	54	C	T
NODE_17525_length_247_cov_1.502024	137	A	G
NODE_17525_length_247_cov_1.502024	182	A	G
NODE_17643_length_296_cov_1.631757	211	G	A
NODE_17669_length_323_cov_1.086687	201	A	G
NODE_17797_length_145_cov_2.186207	50	T	C
NODE_17797_length_145_cov_2.186207	122	G	A
NODE_17926_length_180_cov_1.738889	103	A	G
NODE_17926_length_180_cov_1.738889	111	G	A
NODE_17926_length_180_cov_1.738889	114	T	C
NODE_17926_length_180_cov_1.738889	117	G	A
NODE_17926_length_180_cov_1.738889	147	A	G
NODE_17941_length_174_cov_1.626437	110	T	G
NODE_17941_length_174_cov_1.626437	155	A	C
NODE_17979_length_417_cov_1.563549	150	G	A
NODE_17979_length_417_cov_1.563549	179	A	C
NODE_17979_length_417_cov_1.563549	187	T	C
NODE_17979_length_417_cov_1.563549	203	A	G
NODE_17979_length_417_cov_1.563549	223	C	A
NODE_18050_length_182_cov_2.252747	98	A	G
NODE_18050_length_182_cov_2.252747	188	T	C
NODE_18055_length_407_cov_1.194103	90	T	C
NODE_18055_length_407_cov_1.194103	116	G	A
NODE_18084_length_178_cov_2.382022	110	C	T
NODE_18084_length_178_cov_2.382022	119	C	T
NODE_18219_length_310_cov_6.819355	27	C	A
NODE_18219_length_310_cov_6.819355	59	G	A
NODE_18219_length_310_cov_6.819355	80	A	C
NODE_18281_length_333_cov_1.534535	50	G	C
NODE_18475_length_127_cov_1.622047	18	G	T
NODE_18475_length_127_cov_1.622047	40	T	A
NODE_18475_length_127_cov_1.622047	111	A	C
NODE_18475_length_127_cov_1.622047	131	G	A
NODE_18475_length_127_cov_1.622047	134	T	C
NODE_18532_length_303_cov_1.491749	221	C	T
NODE_18563_length_185_cov_1.383784	81	A	G
NODE_18577_length_206_cov_4.766990	232	T	C
NODE_18621_length_159_cov_2.232704	44	C	T
NODE_18621_length_159_cov_2.232704	100	T	C
NODE_18621_length_159_cov_2.232704	137	C	T
NODE_18621_length_159_cov_2.232704	140	A	G
NODE_18621_length_159_cov_2.232704	141	A	T
NODE_18683_length_465_cov_1.632258	238	A	T
NODE_18815_length_216_cov_1.259259	178	A	G
NODE_18821_length_545_cov_1.888073	157	A	G
NODE_18821_length_545_cov_1.888073	193	T	C
NODE_18821_length_545_cov_1.888073	202	G	T
NODE_18821_length_545_cov_1.888073	232	G	C
NODE_18897_length_195_cov_1.820513	143	C	T
NODE_18932_length_335_cov_1.295522	154	C	G
NODE_18948_length_322_cov_2.177019	145	T	A
NODE_18948_length_322_cov_2.177019	154	G	T
NODE_19056_length_546_cov_2.490843	186	T	C
NODE_19129_length_226_cov_1.066372	110	G	T
NODE_19129_length_226_cov_1.066372	161	C	A
NODE_19262_length_223_cov_1.488789	86	C	T
NODE_19340_length_279_cov_1.835125	165	C	A
NODE_19340_length_279_cov_1.835125	196	A	C
NODE_19360_length_153_cov_1.816993	101	A	C
NODE_19360_length_153_cov_1.816993	119	A	T
NODE_19382_length_286_cov_1.772727	223	C	A
NODE_19384_length_173_cov_1.398844	100	G	A
NODE_19432_length_160_cov_1.456250	61	G	T
NODE_19432_length_160_cov_1.456250	132	A	G
NODE_19483_length_551_cov_1.310345	374	C	A
NODE_19489_length_247_cov_1.449393	152	A	G
NODE_19489_length_247_cov_1.449393	161	T	C
NODE_19624_length_423_cov_2.080378	148	T	C
NODE_19624_length_423_cov_2.080378	242	G	A
NODE_19636_length_336_cov_1.776786	180	A	G
NODE_19666_length_292_cov_1.866438	70	T	A
NODE_19666_length_292_cov_1.866438	127	T	C
NODE_19666_length_292_cov_1.866438	150	C	T
NODE_19677_length_228_cov_1.478070	58	C	T
NODE_19677_length_228_cov_1.478070	93	C	T
NODE_19694_length_293_cov_1.358362	156	G	T
NODE_19694_length_293_cov_1.358362	174	G	A
NODE_19704_length_182_cov_2.335165	5	T	A
NODE_19704_length_182_cov_2.335165	105	G	A
NODE_19704_length_182_cov_2.335165	130	C	G
NODE_19704_length_182_cov_2.335165	138	C	T
NODE_19725_length_330_cov_1.496970	27	C	T
NODE_19725_length_330_cov_1.496970	68	C	T
NODE_19743_length_310_cov_1.561290	313	C	A
NODE_19760_length_303_cov_2.003300	222	C	T
NODE_19796_length_105_cov_1.380952	55	A	G
NODE_19796_length_105_cov_1.380952	61	T	A
NODE_19796_length_105_cov_1.380952	79	C	G
NODE_19796_length_105_cov_1.380952	87	T	C
NODE_19915_length_188_cov_1.617021	95	A	G
NODE_19915_length_188_cov_1.617021	119	C	T
NODE_19923_length_136_cov_1.558824	92	C	T
NODE_19923_length_136_cov_1.558824	104	G	A
NODE_19923_length_136_cov_1.558824	106	T	C
NODE_19937_length_121_cov_1.173554	92	C	T
NODE_19937_length_121_cov_1.173554	95	G	A
NODE_19963_length_130_cov_2.561538	32	C	T
NODE_19994_length_547_cov_1.689214	167	T	A
NODE_20044_length_140_cov_1.114286	21	C	T
NODE_20049_length_183_cov_3.191257	138	G	A
NODE_20089_length_244_cov_1.106557	89	T	C
NODE_20089_length_244_cov_1.106557	102	G	A
NODE_20089_length_244_cov_1.106557	113	G	A
NODE_20210_length_234_cov_4.431624	234	G	T
NODE_20240_length_342_cov_1.301170	162	C	T
NODE_20279_length_299_cov_1.635452	98	T	C
NODE_20279_length_299_cov_1.635452	127	G	T
NODE_20279_length_299_cov_1.635452	143	A	G
NODE_20318_length_127_cov_2.543307	96	C	T
NODE_20341_length_271_cov_2.619926	167	A	T
NODE_20341_length_271_cov_2.619926	216	G	T
NODE_20371_length_140_cov_1.514286	51	G	C
NODE_20371_length_140_cov_1.514286	57	T	A
NODE_20403_length_187_cov_1.588235	37	T	G
NODE_20417_length_200_cov_1.440000	77	A	G
NODE_20417_length_200_cov_1.440000	87	C	T
NODE_20417_length_200_cov_1.440000	110	A	T
NODE_20417_length_200_cov_1.440000	124	T	G
NODE_20417_length_200_cov_1.440000	135	C	T
NODE_20432_length_432_cov_1.548611	272	T	C
NODE_20516_length_302_cov_13.079471	125	A	G
NODE_20554_length_181_cov_1.867403	174	C	T
NODE_20604_length_207_cov_1.178744	139	C	T
NODE_20616_length_308_cov_1.350649	151	G	A
NODE_20818_length_239_cov_1.903766	50	G	T
NODE_20818_length_239_cov_1.903766	68	T	C
NODE_20839_length_133_cov_18.406015	53	G	A
NODE_20839_length_133_cov_18.406015	98	T	G
NODE_20850_length_567_cov_1.945326	235	C	G
NODE_20859_length_371_cov_2.083558	127	G	A
NODE_20859_length_371_cov_2.083558	146	G	C
NODE_20867_length_358_cov_1.360335	98	A	C
NODE_20870_length_435_cov_1.639080	174	T	A
NODE_20872_length_337_cov_1.510386	164	C	G
NODE_20872_length_337_cov_1.510386	171	G	A
NODE_20987_length_194_cov_1.690722	97	T	C
NODE_20987_length_194_cov_1.690722	108	T	C
NODE_21041_length_314_cov_3.222930	312	T	C
NODE_21041_length_314_cov_3.222930	321	T	G
NODE_21089_length_223_cov_1.291480	117	T	G
NODE_21089_length_223_cov_1.291480	204	G	A
NODE_21089_length_223_cov_1.291480	215	C	A
NODE_21104_length_217_cov_1.036866	155	T	C
NODE_21104_length_217_cov_1.036866	180	A	T
NODE_21104_length_217_cov_1.036866	182	A	G
NODE_21265_length_325_cov_1.458462	87	T	C
NODE_21265_length_325_cov_1.458462	90	T	C
NODE_21265_length_325_cov_1.458462	113	A	G
NODE_21265_length_325_cov_1.458462	124	A	G
NODE_21280_length_363_cov_1.333333	136	G	A
NODE_21280_length_363_cov_1.333333	156	G	T
NODE_21280_length_363_cov_1.333333	177	C	T
NODE_21330_length_219_cov_1.242009	159	A	C
NODE_21386_length_290_cov_1.293103	203	G	C
NODE_21386_length_290_cov_1.293103	268	A	G
NODE_21394_length_246_cov_1.402439	149	A	G
NODE_21414_length_189_cov_32.169312	41	G	C
NODE_21468_length_186_cov_1.408602	179	A	T
NODE_21474_length_216_cov_1.523148	101	C	T
NODE_21474_length_216_cov_1.523148	103	C	A
NODE_21474_length_216_cov_1.523148	116	A	G
NODE_21474_length_216_cov_1.523148	120	G	A
NODE_21560_length_365_cov_2.435616	294	T	C
NODE_21560_length_365_cov_2.435616	302	G	C
NODE_21578_length_483_cov_1.701863	363	A	G
NODE_21628_length_346_cov_1.664740	78	G	C
NODE_21729_length_166_cov_1.072289	80	A	G
NODE_21729_length_166_cov_1.072289	86	T	C
NODE_21729_length_166_cov_1.072289	126	C	G
NODE_21729_length_166_cov_1.072289	135	A	G
NODE_21729_length_166_cov_1.072289	138	T	C
NODE_21729_length_166_cov_1.072289	187	A	C
NODE_21771_length_301_cov_1.604651	94	A	G
NODE_21771_length_301_cov_1.604651	209	A	T
NODE_21780_length_256_cov_1.226562	130	A	G
NODE_21795_length_148_cov_2.621622	170	T	C
NODE_21838_length_415_cov_1.640964	53	G	A
NODE_21838_length_415_cov_1.640964	62	G	A
NODE_21838_length_415_cov_1.640964	66	T	C
NODE_21850_length_181_cov_1.535912	31	C	T
NODE_21850_length_181_cov_1.535912	55	A	G
NODE_21884_length_143_cov_1.748252	28	T	C
NODE_21966_length_351_cov_1.501425	126	A	C
NODE_22032_length_721_cov_4.257975	738	G	A
NODE_22035_length_313_cov_1.370607	90	G	T
NODE_22035_length_313_cov_1.370607	92	C	T
NODE_22035_length_313_cov_1.370607	129	T	C
NODE_22035_length_313_cov_1.370607	170	G	A
NODE_22045_length_197_cov_2.142132	107	C	T
NODE_22045_length_197_cov_2.142132	109	G	A
NODE_22118_length_266_cov_1.819549	122	G	C
NODE_22123_length_131_cov_1.396947	73	T	C
NODE_22123_length_131_cov_1.396947	105	C	A
NODE_22172_length_156_cov_1.846154	62	T	G
NODE_22172_length_156_cov_1.846154	76	T	A
NODE_22236_length_228_cov_1.513158	66	G	C
NODE_22314_length_269_cov_1.267658	148	C	A
NODE_22340_length_293_cov_1.409556	188	A	G
NODE_22340_length_293_cov_1.409556	213	G	A
NODE_22364_length_263_cov_1.692015	183	G	A
NODE_22380_length_200_cov_16.344999	155	A	G
NODE_22492_length_287_cov_1.264808	215	T	A
NODE_22492_length_287_cov_1.264808	241	A	T
NODE_22560_length_167_cov_9.269461	111	T	C
NODE_22560_length_167_cov_9.269461	167	C	G
NODE_22585_length_333_cov_1.939940	247	T	G
NODE_22585_length_333_cov_1.939940	253	A	C
NODE_22585_length_333_cov_1.939940	292	T	A
NODE_22609_length_413_cov_2.411622	184	G	C
NODE_22609_length_413_cov_2.411622	200	T	A
NODE_22609_length_413_cov_2.411622	207	C	A
NODE_22609_length_413_cov_2.411622	212	C	T
NODE_22609_length_413_cov_2.411622	218	T	C
NODE_22609_length_413_cov_2.411622	397	T	C
NODE_22609_length_413_cov_2.411622	399	T	C
NODE_22621_length_288_cov_1.045139	126	G	A
NODE_22694_length_325_cov_1.058462	112	C	T
NODE_22694_length_325_cov_1.058462	305	G	T
NODE_22709_length_186_cov_2.666667	145	G	C
NODE_22744_length_433_cov_1.556582	34	C	T
NODE_22744_length_433_cov_1.556582	36	T	G
NODE_22795_length_181_cov_1.226519	76	T	C
NODE_22795_length_181_cov_1.226519	116	A	G
NODE_22795_length_181_cov_1.226519	135	G	C
NODE_22795_length_181_cov_1.226519	148	C	T
NODE_22805_length_127_cov_3.125984	10	T	A
NODE_22805_length_127_cov_3.125984	101	T	G
NODE_22805_length_127_cov_3.125984	119	T	C
NODE_22816_length_208_cov_1.836538	131	C	T
NODE_22876_length_539_cov_1.332096	488	A	T
NODE_22876_length_539_cov_1.332096	496	A	G
NODE_22876_length_539_cov_1.332096	517	C	A
NODE_22876_length_539_cov_1.332096	544	C	T
NODE_22876_length_539_cov_1.332096	547	T	A
NODE_22932_length_317_cov_2.009464	132	T	C
NODE_22932_length_317_cov_2.009464	141	T	A
NODE_22932_length_317_cov_2.009464	255	A	G
NODE_22963_length_511_cov_1.843444	108	C	T
NODE_22963_length_511_cov_1.843444	210	G	T
NODE_22963_length_511_cov_1.843444	328	G	A
NODE_22990_length_281_cov_1.494662	270	C	T
NODE_23043_length_224_cov_2.049107	126	T	C
NODE_23043_length_224_cov_2.049107	147	T	A
NODE_23166_length_226_cov_1.221239	118	C	T
NODE_23172_length_244_cov_1.405738	87	G	C
NODE_23172_length_244_cov_1.405738	91	T	G
NODE_23172_length_244_cov_1.405738	96	C	G
NODE_23422_length_326_cov_1.070552	195	G	A
NODE_23422_length_326_cov_1.070552	203	A	G
NODE_23422_length_326_cov_1.070552	218	T	C
NODE_23452_length_362_cov_1.331492	288	C	A
NODE_23515_length_228_cov_1.973684	49	T	C
NODE_23595_length_408_cov_2.034314	76	T	G
NODE_23612_length_428_cov_1.151869	46	C	T
NODE_23612_length_428_cov_1.151869	53	C	G
NODE_23612_length_428_cov_1.151869	363	G	A
NODE_23647_length_194_cov_1.680412	44	A	G
NODE_23647_length_194_cov_1.680412	145	G	C
NODE_23647_length_194_cov_1.680412	177	G	C
NODE_23698_length_319_cov_1.222571	56	C	A
NODE_23698_length_319_cov_1.222571	74	G	C
NODE_23698_length_319_cov_1.222571	193	C	T
NODE_23698_length_319_cov_1.222571	210	A	T
NODE_23698_length_319_cov_1.222571	232	G	A
NODE_23702_length_31_cov_1.290323	31	G	T
NODE_23862_length_170_cov_2.617647	36	C	T
NODE_23880_length_437_cov_2.100687	44	C	T
NODE_23880_length_437_cov_2.100687	91	T	C
NODE_23880_length_437_cov_2.100687	114	T	C
NODE_23880_length_437_cov_2.100687	221	A	G
NODE_23880_length_437_cov_2.100687	227	C	T
NODE_24026_length_240_cov_1.512500	97	T	C
NODE_24026_length_240_cov_1.512500	153	A	T
NODE_24026_length_240_cov_1.512500	157	C	T
NODE_24026_length_240_cov_1.512500	221	C	T
NODE_24100_length_254_cov_1.700787	109	G	C
NODE_24134_length_410_cov_2.056098	133	G	C
NODE_24134_length_410_cov_2.056098	296	A	G
NODE_24142_length_41_cov_1.000000	15	C	G
NODE_24142_length_41_cov_1.000000	31	T	G
NODE_24145_length_345_cov_1.591304	313	C	T
NODE_24214_length_302_cov_1.966887	170	A	G
NODE_24214_length_302_cov_1.966887	195	A	G
NODE_24216_length_261_cov_1.961686	37	G	C
NODE_24216_length_261_cov_1.961686	59	A	G
NODE_24280_length_188_cov_1.127660	175	T	C
NODE_24280_length_188_cov_1.127660	185	G	A
NODE_24366_length_235_cov_1.565957	97	G	A
NODE_24390_length_286_cov_1.569930	270	C	T
NODE_24495_length_246_cov_1.959350	55	A	G
NODE_24495_length_246_cov_1.959350	88	C	T
NODE_24541_length_261_cov_2.095785	31	C	A
NODE_24552_length_129_cov_1.465116	39	G	A
NODE_24552_length_129_cov_1.465116	49	G	C
NODE_24552_length_129_cov_1.465116	123	A	G
NODE_24552_length_129_cov_1.465116	141	A	C
NODE_24599_length_344_cov_2.308140	203	C	A
NODE_24633_length_322_cov_1.239130	154	T	C
NODE_24696_length_371_cov_1.563342	291	T	C
NODE_24852_length_246_cov_1.276423	101	T	C
NODE_24899_length_375_cov_1.738667	203	C	T
NODE_24943_length_328_cov_1.615854	197	G	A
NODE_24943_length_328_cov_1.615854	215	A	T
NODE_24943_length_328_cov_1.615854	217	T	C
NODE_24991_length_270_cov_1.229630	64	C	A
NODE_24991_length_270_cov_1.229630	71	G	A
NODE_24991_length_270_cov_1.229630	95	G	A
NODE_25011_length_285_cov_1.143860	165	A	G
NODE_25011_length_285_cov_1.143860	174	T	C
NODE_25011_length_285_cov_1.143860	194	G	A
NODE_25011_length_285_cov_1.143860	206	A	G
NODE_25110_length_243_cov_2.263375	234	C	T
NODE_25174_length_121_cov_1.966942	52	A	G
NODE_25174_length_121_cov_1.966942	76	T	A
NODE_25202_length_240_cov_1.004167	35	T	C
NODE_25202_length_240_cov_1.004167	92	G	A
NODE_25202_length_240_cov_1.004167	95	A	C
NODE_25202_length_240_cov_1.004167	98	A	C
NODE_25202_length_240_cov_1.004167	124	C	T
NODE_25212_length_243_cov_1.370370	224	A	G
NODE_25273_length_209_cov_1.803828	92	G	T
NODE_25276_length_228_cov_1.758772	82	C	T
NODE_25389_length_220_cov_1.722727	31	T	C
NODE_25389_length_220_cov_1.722727	34	G	A
NODE_25389_length_220_cov_1.722727	36	G	A
NODE_25478_length_341_cov_1.683284	247	A	G
NODE_25608_length_346_cov_2.020231	58	G	A
NODE_25624_length_212_cov_1.438679	150	C	T
NODE_25914_length_420_cov_2.366667	191	G	A
NODE_25920_length_262_cov_2.332061	57	T	C
NODE_25920_length_262_cov_2.332061	86	G	A
NODE_25920_length_262_cov_2.332061	187	A	T
NODE_25926_length_191_cov_1.251309	83	C	A
NODE_25926_length_191_cov_1.251309	112	C	T
NODE_25926_length_191_cov_1.251309	144	G	C
NODE_25939_length_1444_cov_3.640582	1441	T	C
NODE_25941_length_326_cov_1.800614	25	C	T
NODE_25941_length_326_cov_1.800614	177	G	A
NODE_25941_length_326_cov_1.800614	197	G	A
NODE_25941_length_326_cov_1.800614	214	A	C
NODE_25941_length_326_cov_1.800614	220	A	G
NODE_26007_length_305_cov_2.062295	200	C	G
NODE_26007_length_305_cov_2.062295	280	A	T
NODE_26011_length_222_cov_1.639640	64	G	A
NODE_26011_length_222_cov_1.639640	67	C	T
NODE_26143_length_483_cov_1.540373	369	T	C
NODE_26147_length_159_cov_1.924528	95	T	G
NODE_26147_length_159_cov_1.924528	97	C	G
NODE_26147_length_159_cov_1.924528	108	A	G
NODE_26147_length_159_cov_1.924528	126	T	C
NODE_26246_length_226_cov_1.393805	110	C	G
NODE_26257_length_239_cov_1.866109	129	T	G
NODE_26381_length_210_cov_2.761905	48	C	A
NODE_26381_length_210_cov_2.761905	82	C	T
NODE_26450_length_90_cov_1.322222	60	G	A
NODE_26450_length_90_cov_1.322222	90	T	A
NODE_26462_length_129_cov_2.286822	128	G	A
NODE_26500_length_207_cov_2.487923	131	T	C
NODE_26500_length_207_cov_2.487923	161	C	T
NODE_26517_length_234_cov_1.790598	194	G	T
NODE_26592_length_253_cov_1.332016	143	C	T
NODE_26643_length_360_cov_1.558333	171	T	A
NODE_26643_length_360_cov_1.558333	176	T	C
NODE_26643_length_360_cov_1.558333	332	A	C
NODE_26725_length_290_cov_1.900000	143	A	G
NODE_26745_length_298_cov_1.073825	232	T	A
NODE_26787_length_211_cov_1.483412	62	A	T
NODE_26808_length_110_cov_1.454545	34	A	T
NODE_26861_length_279_cov_1.118280	50	C	T
NODE_26861_length_279_cov_1.118280	53	A	T
NODE_26861_length_279_cov_1.118280	61	C	A
NODE_26948_length_323_cov_1.473684	213	A	G
NODE_26970_length_166_cov_1.325301	87	C	T
NODE_26999_length_362_cov_1.430939	204	G	A
NODE_26999_length_362_cov_1.430939	211	T	C
NODE_26999_length_362_cov_1.430939	342	A	G
NODE_26999_length_362_cov_1.430939	348	T	G
NODE_27065_length_219_cov_1.374429	78	A	G
NODE_27065_length_219_cov_1.374429	81	A	G
NODE_27065_length_219_cov_1.374429	201	T	C
NODE_27085_length_189_cov_2.328042	63	C	T
NODE_27085_length_189_cov_2.328042	65	G	A
NODE_27085_length_189_cov_2.328042	80	T	C
NODE_27085_length_189_cov_2.328042	105	T	C
NODE_27162_length_239_cov_4.949791	138	A	C
NODE_27162_length_239_cov_4.949791	164	T	C
NODE_27168_length_459_cov_5.490196	335	G	T
NODE_27168_length_459_cov_5.490196	351	A	T
NODE_27168_length_459_cov_5.490196	403	A	G
NODE_27198_length_332_cov_2.219880	74	C	G
NODE_27198_length_332_cov_2.219880	77	G	A
NODE_27198_length_332_cov_2.219880	89	T	C
NODE_27205_length_338_cov_1.434911	151	T	A
NODE_27339_length_329_cov_12.939210	304	T	C
NODE_27339_length_329_cov_12.939210	325	T	C
NODE_27431_length_291_cov_1.240550	171	C	T
NODE_27436_length_145_cov_2.820690	157	A	G
NODE_27500_length_241_cov_2.755187	228	C	T
NODE_27542_length_152_cov_1.197368	85	G	A
NODE_27547_length_309_cov_1.699029	41	A	G
NODE_27572_length_360_cov_1.402778	131	G	A
NODE_27696_length_269_cov_1.561338	152	G	C
NODE_27696_length_269_cov_1.561338	155	C	T
NODE_27696_length_269_cov_1.561338	160	T	C
NODE_27696_length_269_cov_1.561338	163	C	T
NODE_27696_length_269_cov_1.561338	175	T	C
NODE_27700_length_160_cov_1.556250	92	T	C
NODE_27717_length_214_cov_1.373832	61	A	G
NODE_27888_length_381_cov_1.367454	181	G	A
NODE_27967_length_287_cov_1.641115	137	G	A
NODE_28054_length_260_cov_8.484615	172	C	T
NODE_28054_length_260_cov_8.484615	288	T	A
NODE_28151_length_195_cov_1.733333	122	A	G
NODE_28168_length_196_cov_2.193877	129	C	G
NODE_28179_length_168_cov_1.702381	51	C	T
NODE_28217_length_67_cov_2.253731	30	C	G
NODE_28217_length_67_cov_2.253731	36	G	A
NODE_28236_length_411_cov_2.043796	60	C	T
NODE_28236_length_411_cov_2.043796	64	C	T
NODE_28236_length_411_cov_2.043796	79	A	G
NODE_28236_length_411_cov_2.043796	139	T	C
NODE_28236_length_411_cov_2.043796	289	G	C
NODE_28310_length_333_cov_1.834835	207	G	A
NODE_28310_length_333_cov_1.834835	228	C	T
NODE_28314_length_328_cov_2.228658	49	G	A
NODE_28327_length_237_cov_1.489452	70	G	A
NODE_28327_length_237_cov_1.489452	123	A	G
NODE_28331_length_143_cov_2.461539	103	G	T
NODE_28338_length_125_cov_2.352000	48	T	G
NODE_28441_length_230_cov_1.452174	108	G	A
NODE_28470_length_200_cov_1.395000	155	G	A
NODE_28534_length_392_cov_2.104592	180	G	A
NODE_28658_length_416_cov_1.822115	224	T	C
NODE_28658_length_416_cov_1.822115	246	C	A
NODE_28754_length_156_cov_2.410256	67	C	G
NODE_28754_length_156_cov_2.410256	69	A	G
NODE_28773_length_153_cov_1.202614	136	T	C
NODE_28773_length_153_cov_1.202614	140	A	G
NODE_28773_length_153_cov_1.202614	145	G	A
NODE_28781_length_188_cov_1.505319	102	G	A
NODE_28781_length_188_cov_1.505319	135	A	G
NODE_28815_length_253_cov_1.521739	72	C	T
NODE_28815_length_253_cov_1.521739	132	G	A
NODE_28815_length_253_cov_1.521739	150	T	C
NODE_28815_length_253_cov_1.521739	171	T	C
NODE_28935_length_251_cov_1.701195	118	T	C
NODE_28935_length_251_cov_1.701195	141	T	A
NODE_28935_length_251_cov_1.701195	147	G	T
NODE_28935_length_251_cov_1.701195	156	C	G
NODE_28959_length_410_cov_1.390244	131	G	C
NODE_29005_length_245_cov_1.314286	183	A	C
NODE_29005_length_245_cov_1.314286	189	T	C
NODE_29052_length_281_cov_9.786477	31	C	G
NODE_29052_length_281_cov_9.786477	38	A	G
NODE_29074_length_218_cov_1.100917	169	A	G
NODE_29074_length_218_cov_1.100917	178	G	A
NODE_29074_length_218_cov_1.100917	183	G	T
NODE_29106_length_237_cov_2.447257	158	C	T
NODE_29137_length_252_cov_1.178571	174	A	G
NODE_29166_length_225_cov_1.782222	141	A	G
NODE_29166_length_225_cov_1.782222	170	G	A
NODE_29196_length_177_cov_2.288136	169	C	T
NODE_29196_length_177_cov_2.288136	172	A	G
NODE_29196_length_177_cov_2.288136	177	T	G
NODE_29448_length_152_cov_3.868421	43	C	T
NODE_29448_length_152_cov_3.868421	82	T	A
NODE_29448_length_152_cov_3.868421	134	C	T
NODE_29475_length_351_cov_1.826211	295	T	C
NODE_29575_length_327_cov_1.477064	139	C	T
NODE_29576_length_224_cov_1.808036	131	G	A
NODE_29739_length_181_cov_2.563536	128	G	A
NODE_29739_length_181_cov_2.563536	133	A	G
NODE_29739_length_181_cov_2.563536	149	C	G
NODE_29766_length_338_cov_1.511834	124	T	C
NODE_29766_length_338_cov_1.511834	143	A	G
NODE_29766_length_338_cov_1.511834	152	G	A
NODE_30048_length_82_cov_1.365854	61	C	T
NODE_30095_length_345_cov_2.281159	294	C	T
NODE_30300_length_302_cov_23.831125	66	A	G
NODE_30713_length_291_cov_1.285223	130	T	C
NODE_30758_length_241_cov_1.004149	167	C	T
NODE_30889_length_312_cov_1.839744	246	C	T
NODE_31206_length_258_cov_1.406977	182	G	T
NODE_31287_length_231_cov_1.038961	159	C	T
NODE_31732_length_239_cov_1.246862	130	A	G
NODE_31732_length_239_cov_1.246862	149	C	T
NODE_31732_length_239_cov_1.246862	160	A	G
NODE_31772_length_116_cov_39.224136	114	C	G
NODE_31772_length_116_cov_39.224136	116	T	C
NODE_31772_length_116_cov_39.224136	121	A	C
NODE_31774_length_645_cov_17.934883	212	A	G
NODE_31774_length_645_cov_17.934883	230	G	C
NODE_31774_length_645_cov_17.934883	359	A	G
NODE_31834_length_164_cov_9.390244	121	A	G
NODE_32001_length_228_cov_1.521930	99	G	C
NODE_32001_length_228_cov_1.521930	120	T	C
NODE_32074_length_142_cov_74.901405	73	G	C
NODE_32431_length_49_cov_2.000000	31	G	C
NODE_32431_length_49_cov_2.000000	56	G	A
NODE_32529_length_301_cov_3.375415	302	A	G
NODE_32580_length_365_cov_1.830137	182	G	A
NODE_32616_length_306_cov_1.503268	122	T	G
NODE_32616_length_306_cov_1.503268	164	A	T
NODE_32616_length_306_cov_1.503268	184	C	T
NODE_32643_length_276_cov_1.739130	161	C	T
NODE_32643_length_276_cov_1.739130	197	C	T
NODE_32643_length_276_cov_1.739130	203	A	G
NODE_32643_length_276_cov_1.739130	225	G	A
NODE_32643_length_276_cov_1.739130	237	T	A
NODE_32670_length_161_cov_1.248447	21	T	C
NODE_32670_length_161_cov_1.248447	50	G	A
NODE_32670_length_161_cov_1.248447	97	C	T
NODE_32703_length_285_cov_5.449123	118	A	G
NODE_32703_length_285_cov_5.449123	263	A	G
NODE_32807_length_182_cov_2.692308	186	A	T
NODE_32807_length_182_cov_2.692308	192	G	T
NODE_32992_length_329_cov_1.720365	212	A	T
NODE_32992_length_329_cov_1.720365	234	G	A
NODE_32992_length_329_cov_1.720365	238	C	T
NODE_32992_length_329_cov_1.720365	249	T	A
NODE_32992_length_329_cov_1.720365	268	G	A
NODE_32992_length_329_cov_1.720365	329	T	G
NODE_33001_length_223_cov_1.367713	115	T	C
NODE_33001_length_223_cov_1.367713	120	A	G
NODE_33292_length_166_cov_11.120481	46	A	G
NODE_33292_length_166_cov_11.120481	89	G	A
NODE_33658_length_280_cov_2.860714	213	C	T
NODE_33777_length_68_cov_4.588235	67	G	A
NODE_33777_length_68_cov_4.588235	73	A	T
NODE_33840_length_315_cov_1.288889	165	T	C
NODE_33926_length_282_cov_1.592199	106	T	A
NODE_33926_length_282_cov_1.592199	116	C	T
NODE_33926_length_282_cov_1.592199	121	C	A
NODE_33926_length_282_cov_1.592199	214	G	T
NODE_33985_length_152_cov_1.171053	26	C	A
NODE_33985_length_152_cov_1.171053	55	A	C
NODE_33985_length_152_cov_1.171053	103	A	G
NODE_33985_length_152_cov_1.171053	139	C	T
NODE_34025_length_292_cov_3.893836	213	A	C
NODE_34025_length_292_cov_3.893836	217	T	C
NODE_34025_length_292_cov_3.893836	223	A	G
NODE_34025_length_292_cov_3.893836	269	C	T
NODE_34224_length_214_cov_1.523365	77	A	G
NODE_34224_length_214_cov_1.523365	80	A	G
NODE_34290_length_197_cov_2.025381	98	A	G
NODE_34290_length_197_cov_2.025381	118	A	T
NODE_34290_length_197_cov_2.025381	202	T	G
NODE_34290_length_197_cov_2.025381	204	C	T
NODE_34301_length_273_cov_2.919414	162	T	G
NODE_34373_length_279_cov_6.189964	91	T	C
NODE_34396_length_382_cov_2.345550	107	A	G
NODE_34396_length_382_cov_2.345550	225	A	T
NODE_34396_length_382_cov_2.345550	240	A	G
NODE_34396_length_382_cov_2.345550	250	A	G
NODE_34431_length_151_cov_1.860927	116	G	A
NODE_34431_length_151_cov_1.860927	127	T	C
NODE_34481_length_150_cov_1.686667	144	G	C
NODE_34547_length_124_cov_1.491935	73	C	T
NODE_34575_length_434_cov_3.009217	271	C	T
NODE_34575_length_434_cov_3.009217	426	C	T
NODE_34975_length_249_cov_1.176707	109	G	A
NODE_34998_length_233_cov_1.751073	185	G	A
NODE_35020_length_284_cov_3.735915	108	G	C
NODE_35317_length_430_cov_1.539535	82	T	C
NODE_35317_length_430_cov_1.539535	295	G	C
NODE_35317_length_430_cov_1.539535	307	C	T
NODE_35319_length_317_cov_1.722397	115	A	G
NODE_35319_length_317_cov_1.722397	146	C	T
NODE_35319_length_317_cov_1.722397	189	G	A
NODE_35319_length_317_cov_1.722397	192	T	C
NODE_35346_length_361_cov_1.648199	259	C	T
NODE_35346_length_361_cov_1.648199	264	A	T
NODE_35346_length_361_cov_1.648199	280	A	G
NODE_35611_length_321_cov_1.043614	104	A	G
NODE_35611_length_321_cov_1.043614	192	T	C
NODE_35611_length_321_cov_1.043614	202	T	A
NODE_35611_length_321_cov_1.043614	218	G	T
NODE_35611_length_321_cov_1.043614	238	G	C
NODE_35657_length_189_cov_1.428571	84	G	A
NODE_35721_length_518_cov_1.361004	109	G	T
NODE_35724_length_221_cov_1.226244	150	T	G
NODE_35778_length_316_cov_1.509494	152	G	A
NODE_35821_length_263_cov_35.384029	135	T	C
NODE_36063_length_338_cov_12.047338	50	T	A
NODE_36133_length_258_cov_2.817829	142	A	G
NODE_36454_length_122_cov_15.442623	18	G	C
NODE_36454_length_122_cov_15.442623	53	A	G
NODE_36489_length_238_cov_1.037815	187	G	T
NODE_36754_length_184_cov_1.744565	72	C	G
NODE_36754_length_184_cov_1.744565	93	C	T
NODE_36781_length_191_cov_7.780105	184	G	A
NODE_36920_length_228_cov_1.824561	74	T	C
NODE_37024_length_333_cov_2.045045	295	G	A
NODE_37063_length_326_cov_1.911043	47	A	C
NODE_37063_length_326_cov_1.911043	304	A	C
NODE_37137_length_113_cov_3.707965	43	G	T
NODE_37200_length_100_cov_3.920000	98	A	G
NODE_37257_length_358_cov_1.634078	174	T	C
NODE_37257_length_358_cov_1.634078	188	T	C
NODE_37257_length_358_cov_1.634078	230	A	C
NODE_37262_length_259_cov_13.783784	159	A	T
NODE_37420_length_230_cov_1.630435	75	A	G
NODE_37420_length_230_cov_1.630435	78	T	C
NODE_37420_length_230_cov_1.630435	89	G	A
NODE_37420_length_230_cov_1.630435	92	G	A
NODE_37420_length_230_cov_1.630435	98	A	G
NODE_37464_length_233_cov_1.618026	115	T	C
NODE_37587_length_285_cov_2.115789	94	A	G
NODE_37587_length_285_cov_2.115789	98	C	T
NODE_37587_length_285_cov_2.115789	148	C	T
NODE_37590_length_659_cov_2.769347	434	T	C
NODE_37590_length_659_cov_2.769347	444	T	G
NODE_37590_length_659_cov_2.769347	448	A	G
NODE_37590_length_659_cov_2.769347	472	T	C
NODE_37590_length_659_cov_2.769347	674	G	A
NODE_37886_length_429_cov_2.006993	362	A	G
NODE_37937_length_221_cov_4.877828	65	G	A
NODE_37937_length_221_cov_4.877828	73	T	C
NODE_37938_length_403_cov_1.198511	80	C	T
NODE_37938_length_403_cov_1.198511	106	T	G
NODE_38042_length_179_cov_2.039106	121	C	T
NODE_38042_length_179_cov_2.039106	136	G	A
NODE_38042_length_179_cov_2.039106	159	C	T
NODE_38152_length_274_cov_2.109489	46	C	T
NODE_38306_length_143_cov_6.881119	44	G	A
NODE_38425_length_101_cov_12.693069	39	A	G
NODE_38485_length_134_cov_10.447762	63	A	G
NODE_38559_length_136_cov_1.147059	31	C	T
NODE_38672_length_242_cov_1.301653	231	A	C
NODE_38698_length_157_cov_2.280255	3	A	C
NODE_38735_length_322_cov_2.136646	136	G	A
NODE_38878_length_459_cov_4.657952	127	A	G
NODE_38878_length_459_cov_4.657952	274	T	C
NODE_38878_length_459_cov_4.657952	288	G	T
NODE_38878_length_459_cov_4.657952	300	C	T
NODE_38881_length_200_cov_2.545000	131	A	G
NODE_38881_length_200_cov_2.545000	139	C	T
NODE_38975_length_228_cov_1.653509	147	T	C
NODE_38975_length_228_cov_1.653509	181	T	A
NODE_39110_length_433_cov_2.510393	324	G	A
NODE_39377_length_532_cov_2.928571	226	A	G
NODE_39377_length_532_cov_2.928571	432	C	T
NODE_39475_length_190_cov_1.294737	46	G	C
NODE_39475_length_190_cov_1.294737	84	T	A
NODE_39475_length_190_cov_1.294737	88	G	A
NODE_39475_length_190_cov_1.294737	129	T	A
NODE_39475_length_190_cov_1.294737	133	A	G
NODE_39518_length_340_cov_1.885294	87	G	C
NODE_39518_length_340_cov_1.885294	106	A	G
NODE_39527_length_322_cov_1.611801	232	C	A
NODE_39644_length_77_cov_4.636364	53	T	C
NODE_39644_length_77_cov_4.636364	59	A	C
NODE_39645_length_208_cov_1.158654	70	G	C
NODE_39645_length_208_cov_1.158654	154	C	G
NODE_39645_length_208_cov_1.158654	178	T	C
NODE_39699_length_399_cov_1.426065	218	T	G
NODE_39737_length_173_cov_3.901734	100	C	T
NODE_39778_length_269_cov_1.237918	149	C	T
NODE_39972_length_254_cov_1.354331	140	T	C
NODE_39972_length_254_cov_1.354331	148	T	C
NODE_40129_length_120_cov_1.591667	97	G	T
NODE_40284_length_314_cov_2.101911	194	A	C
NODE_40284_length_314_cov_2.101911	274	T	C
NODE_40294_length_453_cov_1.384106	38	T	G
NODE_40368_length_372_cov_1.448925	311	G	A
NODE_40457_length_750_cov_1.830667	340	C	T
NODE_40457_length_750_cov_1.830667	521	C	T
NODE_40710_length_481_cov_2.326403	207	G	A
NODE_40710_length_481_cov_2.326403	222	A	G
NODE_40710_length_481_cov_2.326403	224	A	T
NODE_40710_length_481_cov_2.326403	261	A	G
NODE_40710_length_481_cov_2.326403	429	T	A
NODE_40710_length_481_cov_2.326403	477	A	G
NODE_40836_length_271_cov_1.498155	123	T	C
NODE_40859_length_194_cov_1.237113	83	G	A
NODE_40859_length_194_cov_1.237113	107	A	G
NODE_40930_length_349_cov_2.702006	350	A	G
NODE_41006_length_184_cov_5.173913	115	G	A
NODE_41097_length_149_cov_47.496643	73	A	G
NODE_41203_length_273_cov_1.395604	88	A	G
NODE_41203_length_273_cov_1.395604	118	C	T
NODE_41209_length_219_cov_1.520548	48	T	C
NODE_41209_length_219_cov_1.520548	87	A	C
NODE_41257_length_193_cov_3.160622	179	A	G
NODE_41268_length_162_cov_3.691358	16	C	A
NODE_41291_length_265_cov_2.275472	193	A	T
NODE_41363_length_177_cov_1.361582	64	C	T
NODE_41363_length_177_cov_1.361582	78	G	C
NODE_41363_length_177_cov_1.361582	86	T	C
NODE_41363_length_177_cov_1.361582	108	G	A
NODE_41363_length_177_cov_1.361582	177	T	A
NODE_41375_length_375_cov_8.744000	265	C	A
NODE_41621_length_102_cov_1.000000	98	T	A
NODE_41659_length_277_cov_7.938628	235	T	C
NODE_41666_length_409_cov_2.381418	264	C	A
NODE_41899_length_223_cov_3.246637	75	C	T
NODE_41899_length_223_cov_3.246637	99	A	C
NODE_41899_length_223_cov_3.246637	108	C	T
NODE_41937_length_272_cov_1.183824	154	C	T
NODE_41937_length_272_cov_1.183824	176	C	T
NODE_41937_length_272_cov_1.183824	184	G	A
NODE_41937_length_272_cov_1.183824	186	G	A
NODE_41945_length_231_cov_1.337662	83	T	C
NODE_41983_length_237_cov_10.202532	168	G	A
NODE_42211_length_286_cov_1.524476	118	T	C
NODE_42234_length_197_cov_1.634518	85	A	G
NODE_42325_length_209_cov_1.492823	24	G	C
NODE_42325_length_209_cov_1.492823	154	C	T
NODE_42440_length_335_cov_1.364179	208	G	A
NODE_42440_length_335_cov_1.364179	213	G	T
NODE_42546_length_308_cov_1.688312	257	A	G
NODE_42654_length_167_cov_1.311377	149	T	C
NODE_42654_length_167_cov_1.311377	152	T	C
NODE_42654_length_167_cov_1.311377	161	A	G
NODE_42654_length_167_cov_1.311377	181	C	T
NODE_42823_length_204_cov_2.377451	79	G	T
NODE_42986_length_194_cov_2.402062	44	A	G
NODE_42986_length_194_cov_2.402062	93	G	A
NODE_42986_length_194_cov_2.402062	104	A	G
NODE_43080_length_238_cov_2.210084	63	T	C
NODE_43080_length_238_cov_2.210084	75	T	C
NODE_43080_length_238_cov_2.210084	111	C	T
NODE_43080_length_238_cov_2.210084	160	C	G
NODE_43285_length_181_cov_1.558011	37	C	T
NODE_43298_length_434_cov_1.642857	132	T	A
NODE_43348_length_263_cov_1.908745	76	A	G
NODE_43348_length_263_cov_1.908745	97	A	G
NODE_43348_length_263_cov_1.908745	107	T	A
NODE_43348_length_263_cov_1.908745	115	T	C
NODE_43348_length_263_cov_1.908745	117	A	G
NODE_43553_length_279_cov_1.802867	176	T	A
NODE_43553_length_279_cov_1.802867	210	C	T
NODE_43553_length_279_cov_1.802867	219	T	C
NODE_43729_length_387_cov_1.658915	95	A	G
NODE_43729_length_387_cov_1.658915	99	A	C
NODE_43729_length_387_cov_1.658915	225	C	G
NODE_43767_length_220_cov_1.250000	143	T	G
NODE_43822_length_355_cov_10.957747	124	A	G
NODE_43981_length_62_cov_10.032258	42	T	A
NODE_43981_length_62_cov_10.032258	76	C	T
NODE_44009_length_343_cov_1.204082	171	A	C
NODE_44018_length_142_cov_6.457747	124	T	C
NODE_44018_length_142_cov_6.457747	163	G	C
NODE_44337_length_131_cov_2.435115	23	T	C
NODE_44337_length_131_cov_2.435115	79	A	G
NODE_44337_length_131_cov_2.435115	113	A	G
NODE_44521_length_445_cov_1.910112	287	T	C
NODE_44521_length_445_cov_1.910112	397	A	C
NODE_44761_length_159_cov_2.911950	152	T	G
NODE_45033_length_274_cov_1.678832	87	C	T
NODE_45033_length_274_cov_1.678832	138	A	T
NODE_45033_length_274_cov_1.678832	161	A	T
NODE_45033_length_274_cov_1.678832	203	A	T
NODE_45087_length_288_cov_1.954861	244	T	A
NODE_45116_length_200_cov_2.635000	107	A	G
NODE_45190_length_420_cov_2.745238	106	A	G
NODE_45245_length_167_cov_1.742515	64	T	G
NODE_45635_length_450_cov_3.124444	120	G	A
NODE_45635_length_450_cov_3.124444	123	T	C
NODE_45840_length_249_cov_2.333333	239	T	C
NODE_45840_length_249_cov_2.333333	243	A	T
NODE_45840_length_249_cov_2.333333	258	C	A
NODE_45840_length_249_cov_2.333333	267	A	T
NODE_45994_length_473_cov_2.384778	153	T	C
NODE_46085_length_266_cov_1.977444	137	C	T
NODE_46150_length_361_cov_2.340720	114	G	A
NODE_46150_length_361_cov_2.340720	168	T	C
NODE_46150_length_361_cov_2.340720	184	T	A
NODE_46338_length_232_cov_1.564655	158	A	C
NODE_46386_length_289_cov_1.238754	181	A	G
NODE_46497_length_132_cov_2.265152	114	C	T
NODE_46509_length_238_cov_2.231092	155	T	C
NODE_46509_length_238_cov_2.231092	157	T	C
NODE_46509_length_238_cov_2.231092	181	G	A
NODE_46536_length_121_cov_2.000000	101	A	C
NODE_46607_length_429_cov_1.389277	57	G	T
NODE_46753_length_418_cov_2.102871	31	C	T
NODE_46753_length_418_cov_2.102871	68	G	C
NODE_46753_length_418_cov_2.102871	83	C	T
NODE_46753_length_418_cov_2.102871	85	A	G
NODE_46753_length_418_cov_2.102871	118	A	G
NODE_46766_length_223_cov_4.130045	201	G	A
NODE_46891_length_340_cov_2.211765	203	T	C
NODE_46935_length_246_cov_2.020325	99	G	T
NODE_46941_length_178_cov_1.426966	139	G	A
NODE_46941_length_178_cov_1.426966	149	G	A
NODE_46942_length_190_cov_1.889474	132	C	A
NODE_46961_length_150_cov_2.220000	24	G	A
NODE_46961_length_150_cov_2.220000	36	C	T
NODE_46961_length_150_cov_2.220000	148	T	C
NODE_47136_length_209_cov_1.086124	162	G	A
NODE_47141_length_333_cov_1.306306	92	C	A
NODE_47141_length_333_cov_1.306306	105	A	T
NODE_47278_length_355_cov_2.222535	143	G	A
NODE_47278_length_355_cov_2.222535	147	C	T
NODE_47278_length_355_cov_2.222535	152	A	G
NODE_47278_length_355_cov_2.222535	155	A	G
NODE_47300_length_204_cov_2.210784	98	C	A
NODE_47334_length_509_cov_1.628684	137	T	G
NODE_47334_length_509_cov_1.628684	147	G	A
NODE_47334_length_509_cov_1.628684	158	G	A
NODE_47334_length_509_cov_1.628684	164	T	C
NODE_47334_length_509_cov_1.628684	176	G	T
NODE_47337_length_189_cov_1.502645	83	A	G
NODE_47337_length_189_cov_1.502645	91	T	G
NODE_47337_length_189_cov_1.502645	99	A	T
NODE_47337_length_189_cov_1.502645	113	T	C
NODE_47364_length_159_cov_2.257862	153	T	A
NODE_47527_length_272_cov_1.382353	207	C	G
NODE_47527_length_272_cov_1.382353	209	G	A
NODE_47875_length_93_cov_8.731183	41	T	C
NODE_47906_length_334_cov_2.514970	157	A	C
NODE_48164_length_269_cov_1.141264	81	T	G
NODE_48164_length_269_cov_1.141264	101	A	T
NODE_48180_length_197_cov_1.619289	94	A	G
NODE_48180_length_197_cov_1.619289	108	A	C
NODE_48180_length_197_cov_1.619289	133	C	T
NODE_48180_length_197_cov_1.619289	148	C	T
NODE_48202_length_290_cov_3.113793	45	A	G
NODE_48210_length_293_cov_1.255973	113	T	C
NODE_48210_length_293_cov_1.255973	287	C	T
NODE_48282_length_296_cov_2.885135	21	G	A
NODE_48282_length_296_cov_2.885135	25	T	C
NODE_48282_length_296_cov_2.885135	49	C	T
NODE_48335_length_186_cov_1.365591	46	A	G
NODE_48335_length_186_cov_1.365591	64	G	C
NODE_48335_length_186_cov_1.365591	85	A	G
NODE_48336_length_382_cov_1.164922	60	A	G
NODE_48336_length_382_cov_1.164922	129	G	A
NODE_48336_length_382_cov_1.164922	134	C	T
NODE_48336_length_382_cov_1.164922	228	C	T
NODE_48336_length_382_cov_1.164922	325	T	C
NODE_48336_length_382_cov_1.164922	346	G	A
NODE_48361_length_240_cov_1.095833	195	C	T
NODE_48407_length_368_cov_1.576087	195	G	C
NODE_48407_length_368_cov_1.576087	206	T	C
NODE_48776_length_447_cov_2.172260	62	C	T
NODE_48776_length_447_cov_2.172260	80	G	A
NODE_48776_length_447_cov_2.172260	302	G	A
NODE_48848_length_129_cov_6.356589	67	G	A
NODE_48848_length_129_cov_6.356589	90	C	G
NODE_48848_length_129_cov_6.356589	128	T	G
NODE_48858_length_180_cov_1.672222	141	C	T
NODE_48977_length_172_cov_3.622093	135	A	G
NODE_49009_length_478_cov_1.366109	137	A	G
NODE_49009_length_478_cov_1.366109	151	T	C
NODE_49047_length_214_cov_1.733645	146	T	G
NODE_49063_length_219_cov_20.908676	40	G	T
NODE_49063_length_219_cov_20.908676	59	G	A
NODE_49063_length_219_cov_20.908676	81	T	C
NODE_49063_length_219_cov_20.908676	242	C	G
NODE_49151_length_144_cov_2.090278	106	G	A
NODE_49190_length_446_cov_2.437220	360	G	A
NODE_49190_length_446_cov_2.437220	378	T	C
NODE_49337_length_248_cov_2.274194	141	A	C
NODE_49337_length_248_cov_2.274194	144	C	T
NODE_49337_length_248_cov_2.274194	175	C	G
NODE_49337_length_248_cov_2.274194	252	C	T
NODE_49370_length_285_cov_1.575439	152	C	G
NODE_49370_length_285_cov_1.575439	158	T	C
NODE_49386_length_456_cov_1.201754	140	G	A
NODE_49386_length_456_cov_1.201754	180	G	T
NODE_49386_length_456_cov_1.201754	319	T	A
NODE_49386_length_456_cov_1.201754	327	C	A
NODE_49519_length_137_cov_42.321167	76	C	A
NODE_49535_length_215_cov_1.879070	214	T	G
NODE_49546_length_567_cov_5.331570	93	G	T
NODE_49632_length_157_cov_1.070064	57	T	C
NODE_49632_length_157_cov_1.070064	63	C	T
NODE_49693_length_115_cov_45.573914	66	T	C
NODE_49852_length_537_cov_1.594041	147	G	A
NODE_49852_length_537_cov_1.594041	150	C	A
NODE_49903_length_208_cov_2.081731	190	A	G
NODE_49930_length_289_cov_1.249135	130	C	G
NODE_49939_length_517_cov_1.363636	120	A	G
NODE_50009_length_159_cov_3.974843	117	T	C
NODE_50034_length_150_cov_1.026667	31	C	T
NODE_50034_length_150_cov_1.026667	36	A	G
NODE_50051_length_183_cov_3.174863	199	C	T
NODE_50051_length_183_cov_3.174863	206	G	C
NODE_50272_length_156_cov_1.365385	47	T	C
NODE_50315_length_368_cov_3.872283	32	T	C
NODE_50330_length_209_cov_1.267943	142	T	C
NODE_50330_length_209_cov_1.267943	155	T	C
NODE_50330_length_209_cov_1.267943	171	A	G
NODE_50472_length_224_cov_2.357143	181	C	T
NODE_50472_length_224_cov_2.357143	204	T	C
NODE_50490_length_226_cov_2.814159	120	G	A
NODE_50558_length_230_cov_1.943478	82	G	T
NODE_50558_length_230_cov_1.943478	88	T	C
NODE_50575_length_284_cov_1.528169	112	A	G
NODE_50585_length_248_cov_2.112903	265	C	A
NODE_50590_length_133_cov_3.684211	25	T	G
NODE_50590_length_133_cov_3.684211	35	G	A
NODE_50590_length_133_cov_3.684211	55	A	G
NODE_50590_length_133_cov_3.684211	62	A	G
NODE_50590_length_133_cov_3.684211	98	G	C
NODE_50636_length_327_cov_2.094801	80	C	A
NODE_50636_length_327_cov_2.094801	82	A	C
NODE_50636_length_327_cov_2.094801	140	T	C
NODE_50944_length_351_cov_2.233618	104	A	G
NODE_50944_length_351_cov_2.233618	110	A	G
NODE_50991_length_199_cov_1.261307	129	A	G
NODE_51051_length_632_cov_2.112342	196	G	A
NODE_51051_length_632_cov_2.112342	201	T	C
NODE_51051_length_632_cov_2.112342	372	A	G
NODE_51051_length_632_cov_2.112342	374	C	T
NODE_51128_length_399_cov_1.859649	55	G	T
NODE_51128_length_399_cov_1.859649	117	G	A
NODE_51128_length_399_cov_1.859649	246	G	A
NODE_51138_length_225_cov_1.493333	108	T	C
NODE_51138_length_225_cov_1.493333	117	A	T
NODE_51138_length_225_cov_1.493333	157	T	C
NODE_51186_length_157_cov_1.713376	68	T	C
NODE_51186_length_157_cov_1.713376	69	C	A
NODE_51186_length_157_cov_1.713376	160	T	C
NODE_51234_length_165_cov_7.072727	57	A	G
NODE_51261_length_310_cov_1.870968	281	G	C
NODE_51375_length_126_cov_1.698413	11	G	A
NODE_51375_length_126_cov_1.698413	14	G	A
NODE_51410_length_288_cov_1.385417	78	G	C
NODE_51410_length_288_cov_1.385417	159	A	G
NODE_51427_length_213_cov_1.568075	45	A	G
NODE_51429_length_462_cov_1.761905	425	C	T
NODE_51561_length_237_cov_5.113924	105	C	G
NODE_51561_length_237_cov_5.113924	114	A	G
NODE_51630_length_183_cov_2.344262	157	A	G
NODE_51759_length_252_cov_1.773810	192	C	T
NODE_51759_length_252_cov_1.773810	197	A	C
NODE_51759_length_252_cov_1.773810	240	C	T
NODE_51789_length_277_cov_2.025271	45	G	A
NODE_51789_length_277_cov_2.025271	62	T	C
NODE_51789_length_277_cov_2.025271	129	C	G
NODE_51860_length_457_cov_1.448578	93	A	G
NODE_51860_length_457_cov_1.448578	98	A	G
NODE_51860_length_457_cov_1.448578	164	G	A
NODE_51860_length_457_cov_1.448578	179	A	G
NODE_52129_length_352_cov_2.028409	33	A	G
NODE_52129_length_352_cov_2.028409	288	T	C
NODE_52129_length_352_cov_2.028409	294	T	C
NODE_52154_length_195_cov_1.533333	100	C	T
NODE_52212_length_317_cov_1.895899	91	G	A
NODE_52212_length_317_cov_1.895899	176	C	T
NODE_52212_length_317_cov_1.895899	187	C	T
NODE_52212_length_317_cov_1.895899	202	G	C
NODE_52301_length_153_cov_1.202614	130	G	A
NODE_52301_length_153_cov_1.202614	135	T	A
NODE_52354_length_245_cov_2.048980	59	G	A
NODE_52354_length_245_cov_2.048980	84	T	C
NODE_52419_length_287_cov_1.289199	147	G	A
NODE_52419_length_287_cov_1.289199	150	C	T
NODE_52484_length_168_cov_2.333333	149	A	C
NODE_52484_length_168_cov_2.333333	150	C	T
NODE_52502_length_233_cov_1.703863	99	T	C
NODE_52502_length_233_cov_1.703863	221	C	T
NODE_52668_length_216_cov_2.101852	100	A	G
NODE_52668_length_216_cov_2.101852	130	A	T
NODE_52751_length_186_cov_5.403226	42	G	C
NODE_52751_length_186_cov_5.403226	163	C	T
NODE_52900_length_121_cov_1.355372	100	C	G
NODE_53106_length_182_cov_2.296703	53	C	T
NODE_53172_length_499_cov_1.857715	110	A	C
NODE_53206_length_314_cov_1.649682	102	T	C
NODE_53206_length_314_cov_1.649682	109	A	G
NODE_53212_length_177_cov_1.446328	137	G	T
NODE_53212_length_177_cov_1.446328	143	A	T
NODE_53246_length_313_cov_1.073482	79	G	A
NODE_53247_length_194_cov_1.551546	99	C	T
NODE_53257_length_283_cov_1.360424	119	G	A
NODE_53269_length_191_cov_1.743456	153	A	G
NODE_53269_length_191_cov_1.743456	159	T	C
NODE_53350_length_427_cov_1.564403	327	G	A
NODE_53496_length_274_cov_4.277372	202	G	T
NODE_53514_length_199_cov_1.969849	7	G	A
NODE_53514_length_199_cov_1.969849	40	C	T
NODE_53514_length_199_cov_1.969849	77	G	T
NODE_53514_length_199_cov_1.969849	102	G	T
NODE_53631_length_222_cov_1.567568	51	T	C
NODE_53631_length_222_cov_1.567568	90	T	C
NODE_53631_length_222_cov_1.567568	114	T	A
NODE_53712_length_197_cov_3.380711	21	T	C
NODE_53733_length_343_cov_2.784256	336	A	C
NODE_53743_length_151_cov_5.933775	57	C	G
NODE_53743_length_151_cov_5.933775	66	T	C
NODE_53743_length_151_cov_5.933775	116	C	T
NODE_53794_length_285_cov_2.315789	51	A	G
NODE_53826_length_234_cov_2.081197	178	C	T
NODE_53910_length_77_cov_1.961039	8	G	A
NODE_53910_length_77_cov_1.961039	26	G	A
NODE_53910_length_77_cov_1.961039	50	T	A
NODE_53910_length_77_cov_1.961039	77	G	A
NODE_53969_length_203_cov_3.561576	169	G	A
NODE_54050_length_158_cov_1.924051	137	A	G
NODE_54091_length_297_cov_1.171717	141	C	T
NODE_54091_length_297_cov_1.171717	146	A	G
NODE_54091_length_297_cov_1.171717	155	C	A
NODE_54091_length_297_cov_1.171717	175	G	A
NODE_54095_length_216_cov_1.199074	172	A	T
NODE_54151_length_162_cov_7.975308	163	C	T
NODE_54287_length_487_cov_1.322382	191	T	G
NODE_54401_length_223_cov_3.511211	201	T	C
NODE_54401_length_223_cov_3.511211	232	A	C
NODE_54498_length_298_cov_2.362416	96	A	G
NODE_54736_length_197_cov_1.274112	20	T	C
NODE_54736_length_197_cov_1.274112	27	A	G
NODE_54736_length_197_cov_1.274112	50	T	C
NODE_54736_length_197_cov_1.274112	105	A	G
NODE_54736_length_197_cov_1.274112	118	G	C
NODE_54736_length_197_cov_1.274112	123	A	G
NODE_54736_length_197_cov_1.274112	126	A	C
NODE_54752_length_146_cov_2.150685	144	C	G
NODE_54763_length_294_cov_1.670068	186	T	C
NODE_54763_length_294_cov_1.670068	223	G	A
NODE_54763_length_294_cov_1.670068	242	C	G
NODE_54763_length_294_cov_1.670068	259	G	A
NODE_54900_length_264_cov_2.435606	157	A	G
NODE_55014_length_409_cov_1.466993	284	C	T
NODE_55014_length_409_cov_1.466993	320	C	T
NODE_55040_length_195_cov_1.630769	67	A	G
NODE_55040_length_195_cov_1.630769	82	A	T
NODE_55251_length_337_cov_2.367953	129	A	T
NODE_55251_length_337_cov_2.367953	284	G	A
NODE_55251_length_337_cov_2.367953	288	A	C
NODE_55251_length_337_cov_2.367953	290	A	G
NODE_55257_length_243_cov_1.654321	104	A	G
NODE_55257_length_243_cov_1.654321	130	T	C
NODE_55257_length_243_cov_1.654321	140	A	G
NODE_55257_length_243_cov_1.654321	187	A	G
NODE_55311_length_307_cov_2.814332	198	C	G
NODE_55311_length_307_cov_2.814332	214	C	T
NODE_55311_length_307_cov_2.814332	226	G	A
NODE_55312_length_190_cov_1.942105	73	G	A
NODE_55404_length_215_cov_1.158140	106	A	C
NODE_55404_length_215_cov_1.158140	119	T	C
NODE_55404_length_215_cov_1.158140	150	G	T
NODE_55463_length_252_cov_1.444444	62	T	C
NODE_55463_length_252_cov_1.444444	91	C	A
NODE_55463_length_252_cov_1.444444	115	G	A
NODE_55463_length_252_cov_1.444444	120	G	A
NODE_55477_length_157_cov_2.891720	110	A	T
NODE_55477_length_157_cov_2.891720	133	A	T
NODE_55516_length_284_cov_1.806338	12	G	T
NODE_55516_length_284_cov_1.806338	64	C	T
NODE_55516_length_284_cov_1.806338	202	C	T
NODE_55731_length_205_cov_4.756098	29	C	G
NODE_55731_length_205_cov_4.756098	53	C	A
NODE_55742_length_206_cov_1.169903	58	C	A
NODE_55805_length_156_cov_6.076923	51	C	A
NODE_55805_length_156_cov_6.076923	69	C	T
NODE_56031_length_277_cov_2.361011	98	G	C
NODE_56031_length_277_cov_2.361011	111	A	G
NODE_56305_length_192_cov_1.359375	101	C	T
NODE_56334_length_216_cov_1.199074	120	T	C
NODE_56422_length_195_cov_1.733333	48	A	G
NODE_56441_length_206_cov_1.640777	74	C	T
NODE_56441_length_206_cov_1.640777	102	G	T
NODE_56441_length_206_cov_1.640777	136	G	C
NODE_56472_length_201_cov_1.547264	74	G	A
NODE_56472_length_201_cov_1.547264	105	G	A
NODE_56472_length_201_cov_1.547264	111	G	A
NODE_56557_length_151_cov_3.350993	84	C	T
NODE_56606_length_281_cov_1.398576	136	T	G
NODE_56606_length_281_cov_1.398576	149	C	A
NODE_56606_length_281_cov_1.398576	151	T	A
NODE_56647_length_443_cov_2.665914	52	G	A
NODE_56651_length_133_cov_1.383459	109	C	T
NODE_56772_length_321_cov_1.545171	256	T	C
NODE_56800_length_344_cov_1.377907	156	C	T
NODE_56824_length_224_cov_4.763393	163	G	C
NODE_57063_length_142_cov_3.654930	17	C	T
NODE_57063_length_142_cov_3.654930	121	A	G
NODE_57152_length_217_cov_1.566820	202	C	A
NODE_57257_length_217_cov_1.995392	96	C	T
NODE_57257_length_217_cov_1.995392	165	T	C
NODE_57257_length_217_cov_1.995392	172	G	A
NODE_57370_length_301_cov_3.508306	113	G	A
NODE_57516_length_231_cov_1.541126	120	G	A
NODE_57516_length_231_cov_1.541126	145	A	G
NODE_57621_length_393_cov_3.368957	100	C	A
NODE_57621_length_393_cov_3.368957	170	T	C
NODE_57621_length_393_cov_3.368957	199	C	T
NODE_57621_length_393_cov_3.368957	214	A	G
NODE_57669_length_219_cov_2.242009	170	C	T
NODE_57669_length_219_cov_2.242009	191	C	A
NODE_57676_length_312_cov_1.320513	113	A	G
NODE_57676_length_312_cov_1.320513	122	G	C
NODE_57676_length_312_cov_1.320513	169	T	A
NODE_57752_length_344_cov_1.404070	184	T	C
NODE_57752_length_344_cov_1.404070	187	A	G
NODE_57879_length_337_cov_1.293769	85	G	A
NODE_57879_length_337_cov_1.293769	92	G	A
NODE_57879_length_337_cov_1.293769	115	A	T
NODE_57879_length_337_cov_1.293769	143	T	C
NODE_57879_length_337_cov_1.293769	218	A	G
NODE_57879_length_337_cov_1.293769	224	G	A
NODE_57897_length_198_cov_2.409091	65	G	A
NODE_57902_length_104_cov_2.509615	99	C	T
NODE_57902_length_104_cov_2.509615	101	T	C
NODE_57902_length_104_cov_2.509615	109	T	A
NODE_58092_length_217_cov_2.096774	36	T	C
NODE_58094_length_256_cov_1.984375	35	C	G
NODE_58094_length_256_cov_1.984375	122	A	G
NODE_58094_length_256_cov_1.984375	170	G	A
NODE_58129_length_226_cov_1.800885	185	G	A
NODE_58164_length_501_cov_2.371258	45	C	T
NODE_58165_length_628_cov_1.949045	208	G	C
NODE_58165_length_628_cov_1.949045	441	C	T
NODE_58165_length_628_cov_1.949045	467	G	A
NODE_58165_length_628_cov_1.949045	581	T	A
NODE_58189_length_248_cov_1.790323	206	T	A
NODE_58189_length_248_cov_1.790323	225	T	A
NODE_58243_length_385_cov_2.002597	121	A	G
NODE_58245_length_278_cov_1.802158	31	T	C
NODE_58245_length_278_cov_1.802158	61	G	T
NODE_58245_length_278_cov_1.802158	71	C	G
NODE_58245_length_278_cov_1.802158	109	C	T
NODE_58327_length_259_cov_1.397683	142	C	T
NODE_58328_length_237_cov_1.025316	176	T	C
NODE_58556_length_754_cov_1.705570	329	T	C
NODE_58556_length_754_cov_1.705570	487	A	T
NODE_58627_length_320_cov_1.906250	225	C	T
NODE_58782_length_389_cov_1.408740	273	G	A
NODE_58822_length_231_cov_1.640693	128	T	A
NODE_59083_length_167_cov_1.149701	62	A	T
NODE_59122_length_172_cov_1.581395	65	C	T
NODE_59122_length_172_cov_1.581395	74	T	C
NODE_59122_length_172_cov_1.581395	104	C	T
NODE_59122_length_172_cov_1.581395	129	A	G
NODE_59122_length_172_cov_1.581395	137	C	T
NODE_59138_length_383_cov_1.537859	119	A	G
NODE_59138_length_383_cov_1.537859	171	G	C
NODE_59138_length_383_cov_1.537859	222	C	T
NODE_59138_length_383_cov_1.537859	280	C	T
NODE_59138_length_383_cov_1.537859	300	T	C
NODE_59141_length_285_cov_1.508772	185	C	T
NODE_59365_length_332_cov_1.454819	78	C	T
NODE_59365_length_332_cov_1.454819	126	A	G
NODE_59365_length_332_cov_1.454819	138	G	A
NODE_59365_length_332_cov_1.454819	194	T	C
NODE_59483_length_307_cov_1.892508	213	G	A
NODE_59483_length_307_cov_1.892508	217	T	C
NODE_59483_length_307_cov_1.892508	247	C	T
NODE_59483_length_307_cov_1.892508	279	G	C
NODE_59572_length_304_cov_1.078947	140	G	A
NODE_59572_length_304_cov_1.078947	142	G	A
NODE_59572_length_304_cov_1.078947	206	T	C
NODE_59618_length_344_cov_2.029070	319	A	G
NODE_59639_length_164_cov_2.859756	149	C	T
NODE_59657_length_159_cov_6.987422	119	A	T
NODE_59668_length_397_cov_7.662468	276	T	C
NODE_59892_length_275_cov_1.589091	230	A	G
NODE_59892_length_275_cov_1.589091	281	C	T
NODE_59892_length_275_cov_1.589091	284	G	A
NODE_59943_length_223_cov_1.085202	73	A	T
NODE_60020_length_334_cov_2.269461	186	G	A
NODE_60072_length_336_cov_1.889881	170	T	C
NODE_60072_length_336_cov_1.889881	329	G	A
NODE_60178_length_262_cov_1.274809	103	C	T
NODE_60188_length_112_cov_1.062500	66	T	C
NODE_60225_length_182_cov_1.225275	126	A	G
NODE_60225_length_182_cov_1.225275	138	T	G
NODE_60250_length_349_cov_1.919771	214	C	G
NODE_60250_length_349_cov_1.919771	252	T	A
NODE_60250_length_349_cov_1.919771	277	A	G
NODE_60250_length_349_cov_1.919771	283	A	G
NODE_60250_length_349_cov_1.919771	305	A	G
NODE_60250_length_349_cov_1.919771	326	T	C
NODE_60273_length_551_cov_1.586207	329	C	T
NODE_60273_length_551_cov_1.586207	486	C	T
NODE_60273_length_551_cov_1.586207	506	C	T
NODE_60397_length_133_cov_1.541353	21	T	C
NODE_60397_length_133_cov_1.541353	27	A	G
NODE_60409_length_488_cov_1.883197	195	A	G
NODE_60536_length_370_cov_2.481081	267	T	C
NODE_60536_length_370_cov_2.481081	290	T	C
NODE_60595_length_253_cov_3.312253	109	G	A
NODE_60796_length_410_cov_1.563415	40	T	A
NODE_60796_length_410_cov_1.563415	50	G	A
NODE_60796_length_410_cov_1.563415	67	A	G
NODE_60796_length_410_cov_1.563415	150	A	C
NODE_60807_length_321_cov_1.757009	215	A	T
NODE_60808_length_211_cov_1.663507	54	C	T
NODE_60843_length_389_cov_2.393316	267	T	C
NODE_60856_length_198_cov_4.050505	53	T	G
NODE_60961_length_233_cov_2.098712	39	C	A
NODE_60961_length_233_cov_2.098712	79	A	G
NODE_60961_length_233_cov_2.098712	138	A	C
NODE_60999_length_216_cov_3.638889	67	T	A
NODE_61030_length_170_cov_1.952941	44	G	A
NODE_61040_length_324_cov_5.212963	175	G	A
NODE_61040_length_324_cov_5.212963	331	G	A
NODE_61040_length_324_cov_5.212963	341	A	C
NODE_61041_length_147_cov_1.428571	21	A	C
NODE_61041_length_147_cov_1.428571	59	C	T
NODE_61041_length_147_cov_1.428571	138	A	T
NODE_61073_length_442_cov_3.294118	308	C	T
NODE_61073_length_442_cov_3.294118	329	A	G
NODE_61073_length_442_cov_3.294118	341	T	C
NODE_61083_length_181_cov_2.160221	65	C	T
NODE_61083_length_181_cov_2.160221	98	A	T
NODE_61083_length_181_cov_2.160221	130	G	A
NODE_61083_length_181_cov_2.160221	132	G	T
NODE_61083_length_181_cov_2.160221	138	C	A
NODE_61101_length_209_cov_1.110048	87	C	T
NODE_61101_length_209_cov_1.110048	111	T	C
NODE_61135_length_172_cov_1.930233	120	C	G
NODE_61319_length_246_cov_1.967480	143	T	C
NODE_61372_length_121_cov_1.330579	100	T	A
NODE_61436_length_139_cov_1.604317	61	C	T
NODE_61523_length_213_cov_1.713615	84	C	G
NODE_61610_length_245_cov_1.946939	206	T	C
NODE_61620_length_452_cov_1.365044	211	T	C
NODE_61620_length_452_cov_1.365044	221	C	T
NODE_61707_length_277_cov_1.978339	90	A	G
NODE_61707_length_277_cov_1.978339	154	A	G
NODE_61707_length_277_cov_1.978339	157	G	A
NODE_61760_length_273_cov_1.318681	113	G	A
NODE_61760_length_273_cov_1.318681	116	A	C
NODE_61811_length_162_cov_1.981481	74	A	G
NODE_61811_length_162_cov_1.981481	81	G	T
NODE_61908_length_258_cov_1.713178	221	C	T
NODE_61908_length_258_cov_1.713178	226	C	A
NODE_61952_length_299_cov_2.036789	189	C	G
NODE_61952_length_299_cov_2.036789	191	T	A
NODE_61973_length_220_cov_1.454545	133	C	T
NODE_61973_length_220_cov_1.454545	137	T	C
NODE_61973_length_220_cov_1.454545	151	A	G
NODE_61992_length_141_cov_1.432624	46	A	G
NODE_61992_length_141_cov_1.432624	53	A	G
NODE_61992_length_141_cov_1.432624	56	A	G
NODE_61992_length_141_cov_1.432624	97	G	A
NODE_61992_length_141_cov_1.432624	100	T	A
NODE_61992_length_141_cov_1.432624	114	C	T
NODE_61992_length_141_cov_1.432624	128	C	T
NODE_61992_length_141_cov_1.432624	141	G	A
NODE_62013_length_216_cov_1.949074	176	C	T
NODE_62013_length_216_cov_1.949074	205	A	C
NODE_62013_length_216_cov_1.949074	208	A	G
NODE_62013_length_216_cov_1.949074	211	T	A
NODE_62037_length_180_cov_2.477778	173	G	T
NODE_62084_length_274_cov_1.700730	102	G	A
NODE_62095_length_302_cov_2.738411	87	A	G
NODE_62095_length_302_cov_2.738411	97	C	T
NODE_62095_length_302_cov_2.738411	103	A	G
NODE_62129_length_331_cov_1.513595	282	A	G
NODE_62143_length_216_cov_1.046296	140	A	G
NODE_62166_length_364_cov_3.538461	106	T	A
NODE_62166_length_364_cov_3.538461	116	C	T
NODE_62166_length_364_cov_3.538461	119	C	A
NODE_62166_length_364_cov_3.538461	141	C	G
NODE_62166_length_364_cov_3.538461	177	G	C
NODE_62166_length_364_cov_3.538461	266	G	A
NODE_62166_length_364_cov_3.538461	301	C	G
NODE_62181_length_224_cov_2.062500	107	A	T
NODE_62210_length_129_cov_2.038760	58	A	G
NODE_62226_length_286_cov_1.283217	100	T	C
NODE_62226_length_286_cov_1.283217	146	G	A
NODE_62297_length_322_cov_1.086957	164	G	T
NODE_62297_length_322_cov_1.086957	166	T	A
NODE_62298_length_268_cov_2.667910	119	C	T
NODE_62298_length_268_cov_2.667910	143	G	C
NODE_62302_length_276_cov_1.713768	134	A	G
NODE_62366_length_209_cov_1.464115	133	T	A
NODE_62407_length_310_cov_2.622581	194	A	T
NODE_62407_length_310_cov_2.622581	197	G	A
NODE_62423_length_42_cov_1.000000	31	G	A
NODE_62497_length_350_cov_1.625714	174	T	C
NODE_62528_length_305_cov_1.980328	120	C	T
NODE_62590_length_346_cov_2.367052	337	A	G
NODE_62590_length_346_cov_2.367052	349	T	G
NODE_62620_length_186_cov_1.123656	59	T	C
NODE_62646_length_193_cov_2.383420	81	G	C
NODE_62646_length_193_cov_2.383420	84	G	A
NODE_62646_length_193_cov_2.383420	140	G	A
NODE_62646_length_193_cov_2.383420	164	T	C
NODE_62646_length_193_cov_2.383420	168	T	A
NODE_62711_length_320_cov_1.881250	55	G	A
NODE_62764_length_277_cov_2.787004	84	A	G
NODE_62779_length_173_cov_1.468208	106	A	C
NODE_62779_length_173_cov_1.468208	133	G	A
NODE_62924_length_181_cov_2.005525	115	A	T
NODE_62924_length_181_cov_2.005525	117	T	C
NODE_62924_length_181_cov_2.005525	121	C	G
NODE_62924_length_181_cov_2.005525	150	T	A
NODE_63012_length_407_cov_1.606880	213	A	G
NODE_63012_length_407_cov_1.606880	224	G	A
NODE_63012_length_407_cov_1.606880	310	C	T
NODE_63013_length_204_cov_1.965686	90	A	G
NODE_63013_length_204_cov_1.965686	102	G	A
NODE_63013_length_204_cov_1.965686	146	G	T
NODE_63122_length_185_cov_1.951351	122	C	A
NODE_63217_length_165_cov_3.581818	79	T	C
NODE_63217_length_165_cov_3.581818	100	C	T
NODE_63217_length_165_cov_3.581818	125	C	T
NODE_63217_length_165_cov_3.581818	145	T	C
NODE_63217_length_165_cov_3.581818	153	T	C
NODE_63241_length_160_cov_1.500000	52	A	G
NODE_63254_length_309_cov_1.135922	134	G	A
NODE_63374_length_275_cov_1.760000	178	C	T
NODE_63374_length_275_cov_1.760000	217	C	A
NODE_63381_length_308_cov_1.373377	131	T	A
NODE_63381_length_308_cov_1.373377	173	C	T
NODE_63381_length_308_cov_1.373377	182	C	T
NODE_63412_length_206_cov_1.762136	183	A	T
NODE_63595_length_330_cov_1.103030	267	A	T
NODE_63671_length_149_cov_2.422819	36	C	G
NODE_63671_length_149_cov_2.422819	46	A	G
NODE_63786_length_82_cov_1.402439	60	A	T
NODE_63786_length_82_cov_1.402439	82	G	C
NODE_63942_length_252_cov_1.321429	200	C	T
NODE_63957_length_277_cov_1.386282	118	G	C
NODE_63957_length_277_cov_1.386282	129	G	A
NODE_64008_length_773_cov_2.759379	211	C	G
NODE_64008_length_773_cov_2.759379	238	C	G
NODE_64008_length_773_cov_2.759379	563	G	A
NODE_64033_length_235_cov_1.544681	157	T	C
NODE_64033_length_235_cov_1.544681	164	C	T
NODE_64042_length_290_cov_2.075862	87	G	A
NODE_64042_length_290_cov_2.075862	107	T	C
NODE_64120_length_291_cov_2.869416	236	C	T
NODE_64120_length_291_cov_2.869416	276	G	A
NODE_64232_length_249_cov_1.313253	148	C	A
NODE_64232_length_249_cov_1.313253	150	G	A
NODE_64281_length_283_cov_1.749117	149	G	A
NODE_64341_length_198_cov_1.676768	225	C	G
NODE_64362_length_341_cov_1.260997	188	G	A
NODE_64527_length_404_cov_2.274752	154	T	A
NODE_64527_length_404_cov_2.274752	211	G	A
NODE_64589_length_301_cov_1.624585	155	G	T
NODE_64602_length_168_cov_1.404762	139	A	G
NODE_64626_length_221_cov_2.656109	56	T	C
NODE_64626_length_221_cov_2.656109	58	G	A
NODE_64654_length_229_cov_1.541485	108	G	A
NODE_64688_length_432_cov_1.472222	118	G	C
NODE_64688_length_432_cov_1.472222	133	C	T
NODE_64691_length_600_cov_1.763333	134	T	A
NODE_64691_length_600_cov_1.763333	159	T	C
NODE_64691_length_600_cov_1.763333	178	A	G
NODE_64691_length_600_cov_1.763333	189	A	C
NODE_64691_length_600_cov_1.763333	269	C	T
NODE_64691_length_600_cov_1.763333	272	C	T
NODE_64691_length_600_cov_1.763333	310	G	T
NODE_64807_length_226_cov_1.721239	89	C	T
NODE_64807_length_226_cov_1.721239	118	T	A
NODE_64817_length_158_cov_1.462025	131	T	A
NODE_64844_length_225_cov_1.311111	72	T	A
NODE_65117_length_80_cov_1.287500	8	T	C
NODE_65117_length_80_cov_1.287500	31	C	T
NODE_65117_length_80_cov_1.287500	55	A	T
NODE_65300_length_375_cov_2.493333	262	T	C
NODE_65327_length_163_cov_2.049080	31	T	C
NODE_65327_length_163_cov_2.049080	65	T	G
NODE_65334_length_213_cov_1.173709	170	A	G
NODE_65334_length_213_cov_1.173709	185	C	A
NODE_65354_length_409_cov_2.180929	63	G	T
NODE_65355_length_202_cov_2.430693	97	A	G
NODE_65355_length_202_cov_2.430693	106	C	T
NODE_65355_length_202_cov_2.430693	135	T	C
NODE_65355_length_202_cov_2.430693	146	A	C
NODE_65355_length_202_cov_2.430693	181	A	C
NODE_65414_length_38_cov_4.473684	25	G	A
NODE_65414_length_38_cov_4.473684	54	C	T
NODE_65533_length_344_cov_1.767442	95	C	T
NODE_65533_length_344_cov_1.767442	142	C	T
NODE_65561_length_163_cov_3.539877	123	A	G
NODE_65561_length_163_cov_3.539877	133	T	C
NODE_65561_length_163_cov_3.539877	146	T	C
NODE_65641_length_296_cov_1.898649	252	C	G
NODE_65648_length_347_cov_2.829971	346	C	T
NODE_65673_length_160_cov_1.156250	120	T	C
NODE_65673_length_160_cov_1.156250	144	T	G
NODE_65713_length_122_cov_2.524590	99	T	G
NODE_65814_length_141_cov_2.255319	126	G	A
NODE_65814_length_141_cov_2.255319	151	T	C
NODE_66145_length_300_cov_1.913333	130	C	T
NODE_66176_length_340_cov_1.985294	252	G	T
NODE_66202_length_171_cov_1.374269	23	G	A
NODE_66312_length_234_cov_2.632479	145	A	G
NODE_66394_length_386_cov_1.689119	171	C	T
NODE_66468_length_304_cov_2.394737	234	G	A
NODE_66468_length_304_cov_2.394737	237	G	A
NODE_66468_length_304_cov_2.394737	254	C	G
NODE_66468_length_304_cov_2.394737	276	A	T
NODE_66487_length_215_cov_1.120930	116	T	G
NODE_66487_length_215_cov_1.120930	136	C	T
NODE_66487_length_215_cov_1.120930	138	G	A
NODE_66564_length_173_cov_2.670520	115	C	T
NODE_66625_length_410_cov_1.192683	83	A	G
NODE_66625_length_410_cov_1.192683	216	C	T
NODE_66733_length_180_cov_3.516667	98	A	G
NODE_66733_length_180_cov_3.516667	115	T	C
NODE_66733_length_180_cov_3.516667	187	G	T
NODE_66745_length_529_cov_1.516068	323	C	T
NODE_66745_length_529_cov_1.516068	493	A	G
NODE_66745_length_529_cov_1.516068	496	A	C
NODE_66745_length_529_cov_1.516068	510	T	C
NODE_66783_length_230_cov_1.447826	149	T	C
NODE_66783_length_230_cov_1.447826	175	G	A
NODE_66783_length_230_cov_1.447826	192	A	T
NODE_66783_length_230_cov_1.447826	224	C	T
NODE_66783_length_230_cov_1.447826	229	G	T
NODE_66813_length_148_cov_1.756757	95	C	T
NODE_66825_length_122_cov_1.737705	131	C	A
NODE_66886_length_124_cov_2.193548	54	T	C
NODE_66978_length_236_cov_1.639830	51	T	C
NODE_66978_length_236_cov_1.639830	55	G	T
NODE_66995_length_206_cov_1.330097	122	A	G
NODE_67037_length_295_cov_1.406780	20	T	C
NODE_67046_length_241_cov_1.195021	50	A	T
NODE_67046_length_241_cov_1.195021	73	T	C
NODE_67046_length_241_cov_1.195021	77	A	G
NODE_67109_length_384_cov_1.552083	153	T	G
NODE_67109_length_384_cov_1.552083	156	C	A
NODE_67109_length_384_cov_1.552083	161	T	C
NODE_67109_length_384_cov_1.552083	194	G	A
NODE_67135_length_180_cov_2.627778	161	A	T
NODE_67213_length_203_cov_1.832512	108	A	G
NODE_67271_length_196_cov_1.250000	114	C	T
NODE_67271_length_196_cov_1.250000	139	G	A
NODE_67548_length_357_cov_1.907563	52	G	T
NODE_67548_length_357_cov_1.907563	88	A	G
NODE_67548_length_357_cov_1.907563	253	A	G
NODE_67548_length_357_cov_1.907563	259	G	A
NODE_67548_length_357_cov_1.907563	332	A	C
NODE_67592_length_585_cov_1.634188	398	A	T
NODE_67697_length_241_cov_1.248963	87	A	G
NODE_67721_length_242_cov_1.615703	194	G	A
NODE_67721_length_242_cov_1.615703	200	G	T
NODE_67723_length_154_cov_1.396104	140	G	T
NODE_67827_length_202_cov_3.584158	65	G	T
NODE_67923_length_266_cov_2.026316	127	T	A
NODE_67936_length_292_cov_3.352740	228	A	C
NODE_68158_length_183_cov_5.136612	61	T	A
NODE_68158_length_183_cov_5.136612	68	A	G
NODE_68167_length_299_cov_1.916388	136	A	G
NODE_68167_length_299_cov_1.916388	216	T	A
NODE_68171_length_250_cov_1.452000	132	T	A
NODE_68300_length_278_cov_1.478417	151	T	C
NODE_68300_length_278_cov_1.478417	167	T	A
NODE_68313_length_336_cov_1.750000	144	G	A
NODE_68378_length_336_cov_1.419643	194	A	T
NODE_68391_length_233_cov_1.137339	169	A	T
NODE_68426_length_434_cov_1.555300	378	A	T
NODE_68549_length_142_cov_2.429577	79	A	T
NODE_68599_length_269_cov_1.713755	56	G	A
NODE_68662_length_178_cov_1.820225	143	A	T
NODE_68670_length_348_cov_4.718391	203	G	A
NODE_68670_length_348_cov_4.718391	345	C	A
NODE_68685_length_326_cov_1.484663	99	C	T
NODE_68771_length_333_cov_3.357357	247	A	G
NODE_68778_length_157_cov_1.394904	58	C	A
NODE_68778_length_157_cov_1.394904	82	A	G
NODE_68778_length_157_cov_1.394904	97	G	A
NODE_68778_length_157_cov_1.394904	112	G	T
NODE_68778_length_157_cov_1.394904	124	T	C
NODE_68800_length_161_cov_1.496894	140	A	G
NODE_68800_length_161_cov_1.496894	142	A	G
NODE_68978_length_336_cov_2.505952	260	G	A
NODE_68978_length_336_cov_2.505952	285	G	A
NODE_69009_length_332_cov_3.343374	321	C	T
NODE_69009_length_332_cov_3.343374	337	C	T
NODE_69013_length_274_cov_2.032847	82	T	C
NODE_69065_length_245_cov_1.669388	143	G	T
NODE_69065_length_245_cov_1.669388	149	G	A
NODE_69065_length_245_cov_1.669388	189	T	C
NODE_69127_length_200_cov_1.735000	47	T	A
NODE_69128_length_192_cov_1.802083	143	T	G
NODE_69157_length_502_cov_1.645418	113	T	C
NODE_69157_length_502_cov_1.645418	317	A	T
NODE_69197_length_276_cov_3.032609	194	G	A
NODE_69201_length_197_cov_2.598985	81	G	C
NODE_69201_length_197_cov_2.598985	153	C	T
NODE_69217_length_410_cov_1.429268	298	T	A
NODE_69280_length_507_cov_2.181460	131	G	A
NODE_69280_length_507_cov_2.181460	339	A	C
NODE_69355_length_126_cov_9.420635	30	T	C
NODE_69442_length_293_cov_1.993174	73	G	A
NODE_69628_length_182_cov_1.873626	39	A	G
NODE_69628_length_182_cov_1.873626	73	C	T
NODE_69628_length_182_cov_1.873626	97	A	G
NODE_69628_length_182_cov_1.873626	102	T	C
NODE_69642_length_197_cov_1.954315	152	T	C
NODE_69642_length_197_cov_1.954315	178	G	A
NODE_69689_length_215_cov_2.665116	158	T	A
NODE_69712_length_734_cov_1.956403	45	C	T
NODE_69923_length_192_cov_1.156250	91	G	A
NODE_69935_length_157_cov_1.554140	172	C	T
NODE_69939_length_197_cov_1.878173	132	G	A
NODE_69952_length_124_cov_1.403226	16	G	T
NODE_69972_length_226_cov_2.884956	71	C	T
NODE_69972_length_226_cov_2.884956	73	T	A
NODE_69972_length_226_cov_2.884956	104	C	T
NODE_69989_length_236_cov_1.851695	195	T	A
NODE_69989_length_236_cov_1.851695	197	C	A
NODE_70000_length_267_cov_2.168539	68	C	T
NODE_70105_length_186_cov_1.731183	30	T	C
NODE_70141_length_232_cov_1.038793	86	A	G
NODE_70213_length_322_cov_1.431677	229	T	C
NODE_70213_length_322_cov_1.431677	231	G	T
NODE_70260_length_121_cov_1.743802	102	T	C
NODE_70260_length_121_cov_1.743802	115	A	G
NODE_70310_length_240_cov_2.750000	46	C	T
NODE_70310_length_240_cov_2.750000	63	A	G
NODE_70310_length_240_cov_2.750000	159	A	G
NODE_70316_length_300_cov_2.603333	216	C	G
NODE_70316_length_300_cov_2.603333	230	A	C
NODE_70316_length_300_cov_2.603333	237	G	C
NODE_70318_length_182_cov_2.873626	82	C	A
NODE_70318_length_182_cov_2.873626	143	C	G
NODE_70374_length_227_cov_1.801762	76	C	T
NODE_70374_length_227_cov_1.801762	157	A	C
NODE_70374_length_227_cov_1.801762	165	C	G
NODE_70383_length_332_cov_1.816265	276	C	G
NODE_70411_length_155_cov_2.148387	22	C	T
NODE_70411_length_155_cov_2.148387	73	C	T
NODE_70443_length_464_cov_2.625000	208	T	C
NODE_70443_length_464_cov_2.625000	214	G	A
NODE_70443_length_464_cov_2.625000	381	G	A
NODE_70443_length_464_cov_2.625000	395	T	G
NODE_70488_length_210_cov_3.052381	128	G	A
NODE_70529_length_230_cov_1.108696	98	T	G
NODE_70609_length_327_cov_1.107034	184	C	A
NODE_70654_length_247_cov_2.056680	147	A	G
NODE_70657_length_203_cov_4.714286	116	G	T
NODE_70657_length_203_cov_4.714286	127	A	G
NODE_70657_length_203_cov_4.714286	187	C	T
NODE_70670_length_191_cov_2.308901	133	C	T
NODE_70672_length_140_cov_1.414286	33	G	A
NODE_70675_length_276_cov_1.949275	13	C	G
NODE_70775_length_31_cov_1.000000	31	G	A
NODE_70822_length_211_cov_2.123223	149	C	G
NODE_70845_length_221_cov_1.470588	27	T	C
NODE_70845_length_221_cov_1.470588	109	C	T
NODE_70870_length_299_cov_1.217391	123	T	G
NODE_70941_length_218_cov_1.334862	154	A	G
NODE_70972_length_196_cov_4.984694	105	T	C
NODE_71036_length_426_cov_1.631455	189	A	C
NODE_71036_length_426_cov_1.631455	197	G	C
NODE_71036_length_426_cov_1.631455	318	G	A
NODE_71103_length_214_cov_3.943925	138	C	T
NODE_71201_length_343_cov_1.830904	158	G	T
NODE_71275_length_209_cov_1.842105	173	A	G
NODE_71279_length_342_cov_2.423977	89	T	C
NODE_71324_length_175_cov_1.502857	90	T	C
NODE_71324_length_175_cov_1.502857	121	G	A
NODE_71324_length_175_cov_1.502857	140	A	G
NODE_71329_length_275_cov_1.410909	139	G	A
NODE_71365_length_233_cov_1.480687	136	T	C
NODE_71367_length_259_cov_1.378378	94	G	A
NODE_71367_length_259_cov_1.378378	204	A	T
NODE_71423_length_272_cov_2.044118	62	T	C
NODE_71423_length_272_cov_2.044118	199	T	G
NODE_71616_length_221_cov_1.796380	123	T	C
NODE_71616_length_221_cov_1.796380	128	T	C
NODE_71630_length_193_cov_1.253886	157	T	A
NODE_71630_length_193_cov_1.253886	188	G	A
NODE_71630_length_193_cov_1.253886	202	T	G
NODE_71630_length_193_cov_1.253886	206	G	A
NODE_71690_length_112_cov_2.000000	75	T	G
NODE_71707_length_182_cov_1.994506	149	G	C
NODE_71761_length_356_cov_1.949438	214	G	A
NODE_71998_length_281_cov_1.341637	244	C	T
NODE_72005_length_203_cov_2.492611	85	C	T
NODE_72005_length_203_cov_2.492611	92	A	T
NODE_72005_length_203_cov_2.492611	107	T	C
NODE_72005_length_203_cov_2.492611	179	T	G
NODE_72012_length_455_cov_1.534066	428	A	G
NODE_72087_length_363_cov_1.457300	37	T	C
NODE_72087_length_363_cov_1.457300	79	C	A
NODE_72087_length_363_cov_1.457300	84	G	A
NODE_72087_length_363_cov_1.457300	103	T	C
NODE_72087_length_363_cov_1.457300	263	T	C
NODE_72087_length_363_cov_1.457300	327	T	C
NODE_72195_length_247_cov_1.493927	111	G	A
NODE_72496_length_278_cov_2.169065	76	T	G
[truncated: 21,286 more rows]
